# Supplementary material for: Accelerated 2D magnetic resonance spectroscopy of single spins using matrix completion
Source: Sci Rep. 2015 Dec 3;5:17728. doi: 10.1038/srep17728 (PMC4668552; doi:10.1038/srep17728)
Supplement: Supplementary Dataset [file srep17728-s1.zip]

Archive with 2 entries (2 files):
- Dataset.csv
- matrixcompletion.py
