# Supplementary material for: Accelerated 2D magnetic resonance spectroscopy of single spins using matrix completion
Source: Sci Rep. 2015 Dec 3;5:17728. doi: 10.1038/srep17728 (PMC4668552; doi:10.1038/srep17728)
Supplement: Supplementary Dataset [file srep17728-s1.zip › Dataset.csv]

0.8827758	0.951331	0.9261187	0.91934	0.9130988	0.9286456	0.9334516	0.9003894	0.9028416	0.9132067	0.9217038	0.8910051	0.8866668	0.9177149	0.9221683	0.8779819	0.8718286	0.9434933	0.9553332	0.9140966	0.8696321	0.9251568	0.939284	0.8831696	0.8880933	0.9618887	0.9239834	0.8727681	0.9112267	0.9405545	0.9070112	0.9062568	0.9089332	0.920472	0.9180147	0.9113742	0.9306027	0.9094074	0.9363152	0.9335453	0.9042032	0.9580099	0.9333188	0.9301333	0.9507686	0.9277933	0.9245659	0.9284005	0.9246087	0.9331926
0.9096048	0.9722624	0.9439628	0.9049105	0.9511409	0.9135779	0.9045313	0.926553	0.9382772	0.9330074	0.9074565	0.8947991	0.9230007	0.9283137	0.9327867	0.9185689	0.9283199	0.9479402	0.9281293	0.9114509	0.9253853	0.9224263	0.9128911	0.9115726	0.9335053	0.9646913	0.9236339	0.9090523	0.9273776	0.927717	0.9226054	0.9119753	0.9415381	0.9288271	0.9276866	0.9311659	0.9217848	0.932307	0.9425949	0.9310301	0.9493238	0.9437897	0.9289138	0.9396424	0.951306	0.9311541	0.9514523	0.9349055	0.9243072	0.9292512
0.9003994	0.9432704	0.9680747	0.9247661	0.9314792	0.922717	0.9066038	0.907875	0.9325304	0.9168967	0.9155467	0.8917782	0.9163257	0.9273368	0.9134949	0.936221	0.9366913	0.9486576	0.9422548	0.8954478	0.9184966	0.9240284	0.8972009	0.9326626	0.9430602	0.9375052	0.9292218	0.9201766	0.9249947	0.9218021	0.9075011	0.9338459	0.9389988	0.9135884	0.9348548	0.9304454	0.9445477	0.9304974	0.9294569	0.9584407	0.9231416	0.9454229	0.9447812	0.927965	0.9570252	0.9345072	0.9355725	0.9452304	0.9311629	0.9241522
0.917168	0.9592135	0.94346	0.9447859	0.9142227	0.9287866	0.9373931	0.9430906	0.944761	0.911429	0.9047827	0.9149372	0.9335945	0.9420593	0.9207914	0.9201157	0.9182615	0.9466546	0.9395051	0.9273121	0.9242583	0.8944686	0.9031379	0.926961	0.9483154	0.9248569	0.9439845	0.9305032	0.9152218	0.9196413	0.925512	0.9423932	0.9476434	0.9339692	0.9340056	0.9439006	0.929146	0.9343445	0.9809592	0.9510104	0.9467627	0.9616312	0.9366695	0.9509353	0.9640037	0.9375561	0.9442562	0.9378389	0.9380643	0.920162
0.9100499	0.9629197	0.9687211	0.9296584	0.9681447	0.9220384	0.9429606	0.9433052	0.94401	0.910099	0.9141451	0.9101192	0.9359406	0.9555109	0.9152199	0.9253107	0.9318237	0.9340268	0.9404787	0.917012	0.9117516	0.9113135	0.9366827	0.9303049	0.9358122	0.9374129	0.9367613	0.9374545	0.9295131	0.9546788	0.9602158	0.9204303	0.9532035	0.9470345	0.9614721	0.9587657	0.951232	0.9801392	0.9559698	0.9571991	0.9630457	0.966599	0.9539032	0.9579843	0.9695334	0.9463334	0.9489162	0.9616958	0.9446403	0.948083
0.9187081	0.9345633	0.9417056	0.9188826	0.9364274	0.9735444	0.9564701	0.9235753	0.919064	0.9266939	0.908847	0.8762123	0.9367884	0.9543255	0.9194266	0.9106722	0.906058	0.9716706	0.9233366	0.8722821	0.9319929	0.9279499	0.9057752	0.9073717	0.9456584	0.9518098	0.9233374	0.9224149	0.9448834	0.958165	0.9396498	0.9337381	0.9449169	0.953122	0.9494678	0.9408907	0.967511	0.946747	0.9508708	0.9614836	0.9393395	0.973657	0.9519845	0.9533365	0.9663055	0.9408724	0.9472037	0.9444645	0.9451734	0.9346889
0.9381091	0.9491872	0.9260049	0.9137442	0.9179952	0.9551739	0.9687653	0.9293593	0.9417822	0.9484726	0.9108726	0.9030991	0.9262892	0.9428709	0.9021809	0.9241203	0.9477084	0.935596	0.9261406	0.8964149	0.9407905	0.924903	0.8942284	0.9227556	0.9465654	0.9284468	0.9248558	0.9458831	0.9448191	0.9312532	0.9259701	0.9269934	0.9518305	0.9398971	0.9440917	0.9828455	0.9515635	0.9554744	0.9591136	0.9508462	0.9469561	0.9788588	0.9487165	0.945847	0.9638267	0.938046	0.9355885	0.9451244	0.9441015	0.9315658
0.9108337	0.9631591	0.9203604	0.9012868	0.9202638	0.9459723	0.9228335	0.9216076	0.9539109	0.914733	0.934157	0.9148596	0.9154975	0.9387683	0.9171941	0.9396524	0.9373867	0.9280861	0.92485	0.9276123	0.9296489	0.8939617	0.9149155	0.9385148	0.9269897	0.9191067	0.9413199	0.9438075	0.9233259	0.9219848	0.9389614	0.9426	0.923822	0.9348157	0.9695039	0.9365931	0.9356907	0.9584632	0.9436773	0.9588996	0.9494177	0.9481264	0.9421162	0.9469077	0.960434	0.9182421	0.9227529	0.9444067	0.9259449	0.9279646
0.9308247	0.9710549	0.943572	0.898768	0.9153095	0.9388478	0.9334067	0.9270246	0.9629487	0.9409345	0.9021912	0.9175786	0.908345	0.9177845	0.9557275	0.939938	0.9133379	0.9376473	0.9407006	0.9162292	0.9102182	0.9091208	0.9334482	0.9107051	0.9190583	0.9510508	0.925354	0.9189357	0.9192668	0.9309975	0.933987	0.9397442	0.9371778	0.9582576	0.9568038	0.9337195	0.95298	0.9566905	0.9416684	0.949467	0.9500153	0.956602	0.9388289	0.9469139	0.9619684	0.9317098	0.927014	0.9287424	0.9184313	0.920704
0.9151007	0.9713157	0.9333849	0.8998678	0.9010237	0.9169908	0.9278248	0.8999017	0.9763851	0.9534137	0.9306124	0.8760973	0.9025564	0.940934	0.9167402	0.8971478	0.9325413	0.9695822	0.9340348	0.8747353	0.9272707	0.9227363	0.8972092	0.9034583	0.9516976	0.9635103	0.9243985	0.9253637	0.9419945	0.9389966	0.9323307	0.927449	0.9564842	0.9349075	0.9357798	0.9495374	0.9523313	0.9564869	0.9647338	0.9441117	0.9430014	0.9611759	0.9450351	0.9410259	0.9527098	0.9373381	0.933688	0.9373938	0.9386013	0.9154219
0.9319648	0.9772663	0.9505425	0.8933947	0.9274058	0.9447724	0.908485	0.9034075	0.9426629	0.9415736	0.9104719	0.9028043	0.9403204	0.9497789	0.9115622	0.9103427	0.935172	0.9620982	0.9148462	0.906032	0.9317714	0.908788	0.894723	0.9226487	0.9599658	0.9353601	0.9213425	0.9452526	0.9587106	0.9369106	0.9278849	0.9908515	0.9548476	0.9375143	0.964997	0.9395191	0.9474233	0.9555901	0.9475654	0.9521653	0.958091	0.9641718	0.9257312	0.9486628	0.969029	0.9246513	0.9218027	0.9347671	0.931253	0.915181
0.9214207	0.9721886	0.9520279	0.9058667	0.9279041	0.922815	0.945726	0.9277037	0.9352374	0.9128311	0.8846216	0.9216286	0.9312724	0.9171314	0.9359452	0.942892	0.9375259	0.9391484	0.9364062	0.9285491	0.9250787	0.8916837	0.9333825	0.9407772	0.9164687	0.9343147	0.9475738	0.9618227	0.9395461	0.9397939	0.9804	0.9393667	0.9485211	0.956229	0.9529199	0.961687	0.9490717	0.9614973	0.9477399	0.9545021	0.9465475	0.9615148	0.9252964	0.9526822	0.959352	0.9320159	0.9163681	0.9326932	0.9327279	0.912572
0.920982	0.9597813	0.9426542	0.9150434	0.9005801	0.9456585	0.9535987	0.9148355	0.9256841	0.9234315	0.9215873	0.8985835	0.9321776	0.9587914	0.9320731	0.9187915	0.9022785	0.9636464	0.9503243	0.9061715	0.9144843	0.9357935	0.9404592	0.9188234	0.91922	0.945687	0.9571797	0.9322117	0.933088	0.9778631	0.9437395	0.9338704	0.95144	0.9480107	0.9423773	0.944575	0.9411442	0.9475557	0.9563132	0.9466339	0.9376318	0.9495621	0.9346125	0.9328021	0.9619996	0.9286963	0.9115455	0.9319047	0.9445011	0.9294951
0.9118704	0.981039	0.9710399	0.9002186	0.9329714	0.9390706	0.9352444	0.8996325	0.9286912	0.9380868	0.9087794	0.8939615	0.9481488	0.9745085	0.9460533	0.9328915	0.9495594	0.9644968	0.9301364	0.8930034	0.9518852	0.9381565	0.9166658	0.9110554	0.9358825	0.9557837	0.9311878	0.943386	0.9693289	0.946594	0.9329094	0.9460784	0.9686797	0.9556835	0.9483199	0.9364875	0.9475256	0.9411213	0.9348975	0.955656	0.9490712	0.9553961	0.9279077	0.9393189	0.9617579	0.9260936	0.9182343	0.9406219	0.9410877	0.915782
0.9099486	0.9836709	0.9478461	0.9190955	0.935381	0.9356844	0.9198187	0.9027178	0.9561063	0.9261941	0.8922695	0.9148934	0.9470029	0.9361307	0.9094095	0.9475321	0.9731493	0.9586703	0.9284792	0.9216386	0.9470935	0.908444	0.9199163	0.9423961	0.9516246	0.9367511	0.9365925	0.9790084	0.9611055	0.9330414	0.9452578	0.9560636	0.9619015	0.9326711	0.9562472	0.9508563	0.9405284	0.9520214	0.9471426	0.9397656	0.9496132	0.9380471	0.927892	0.945599	0.9627557	0.9354062	0.9184568	0.9276187	0.9322701	0.9069052
0.9429988	0.974196	0.968359	0.9132295	0.9312221	0.9438895	0.9088335	0.9228594	0.9437362	0.9118419	0.9264331	0.939002	0.9372458	0.9286957	0.9264982	0.9351207	0.9429159	0.9352267	0.9467484	0.9572321	0.9173074	0.9116812	0.9452456	0.9377469	0.9242601	0.9434484	0.976964	0.9623788	0.9277696	0.9516475	0.9499506	0.9624761	0.963274	0.9491739	0.9597721	0.9694057	0.9547721	0.941504	0.9484552	0.9524979	0.9505735	0.941655	0.9171982	0.9571286	0.9703896	0.9330234	0.913192	0.9418284	0.9350508	0.9244289
0.9069449	0.9812495	0.9794806	0.9064194	0.9233555	0.9488129	0.9271887	0.9044647	0.9340592	0.9359432	0.9361025	0.9144424	0.9024435	0.9475911	0.9589722	0.9246167	0.9383136	0.968527	0.9476928	0.9206655	0.9153915	0.9366943	0.9717842	0.9290492	0.9449046	0.978419	0.9570755	0.9463586	0.9626111	0.9781354	0.9590435	0.9607148	0.9631147	0.9736505	0.9677917	0.9653221	0.972516	0.9619951	0.9438507	0.9529331	0.9481773	0.9423264	0.931652	0.9493711	0.9556301	0.9399475	0.9230923	0.9333995	0.9309189	0.9242091
0.9344224	0.9761231	0.9639335	0.9082053	0.9161431	0.955137	0.9216185	0.9056329	0.9376671	0.9577131	0.9264515	0.9140806	0.9404967	0.9432436	0.9147619	0.9409224	0.9487248	0.9924858	0.9384814	0.9105278	0.9629861	0.9511787	0.9401041	0.9439789	0.9706378	0.9680228	0.9373562	0.9601457	0.9617852	0.9771363	0.9445983	0.9563601	0.9721336	0.9558468	0.9688705	0.963003	0.97744	0.9623033	0.9496156	0.9400913	0.9424097	0.9418631	0.9207039	0.9473254	0.9742631	0.9209334	0.9130391	0.9372441	0.936057	0.9177978
0.9321302	0.9785126	0.9699554	0.8994333	0.9384725	0.9519769	0.9403727	0.9501476	0.9444626	0.9431581	0.9729021	0.9668201	0.94597	0.9474842	0.9374578	0.9639031	0.9472123	0.9517734	0.9506535	0.9478346	0.982405	0.9420296	0.9477814	0.9747986	0.9598969	0.9329627	0.9478195	0.9707818	0.9683427	0.9503043	0.9345605	0.9703375	0.9779884	0.9335588	0.9458739	0.9710012	0.9719577	0.9453773	0.9367688	0.9587414	0.9495812	0.937428	0.9203679	0.9458653	0.9687004	0.9339602	0.9290324	0.9391305	0.9423715	0.9396771
0.9288732	0.9690483	0.9465584	0.9351863	0.916628	0.9624272	0.9655932	0.9513498	0.9510977	0.9360976	0.9740569	0.9673287	0.9428198	0.9563475	0.9841554	0.9703951	0.9468247	0.96262	0.9664302	0.9581821	0.9407211	0.9318069	0.9715661	0.9672681	0.9198702	0.9325461	0.9483267	0.9501458	0.9370395	0.9467677	0.953915	0.9339941	0.9383482	0.9280409	0.9428302	0.9386043	0.9417436	0.9377639	0.927378	0.9280534	0.9247915	0.9337905	0.9216874	0.9393091	0.9643842	0.9339127	0.9251137	0.9426826	0.9522673	0.9372168
0.9470528	0.9666241	0.9626095	0.9240127	0.9477628	0.9608171	0.9599905	0.9355264	0.9765278	0.9741863	0.9399196	0.96303	0.9722955	0.9723955	0.9661608	0.9576983	0.9410897	0.9713078	0.9888831	0.9471025	0.9469052	0.960369	0.9429233	0.9149368	0.9225135	0.9437046	0.9348916	0.9085873	0.9306811	0.9579573	0.9201447	0.9095289	0.9534927	0.9433275	0.9207203	0.9092569	0.9476882	0.9469019	0.9231451	0.9171572	0.9280703	0.9232882	0.908203	0.9454874	0.9705431	0.9312638	0.9190183	0.9374659	0.9404864	0.935609
0.9130771	0.9815545	0.9579029	0.933302	0.9548516	0.9554104	0.9522479	0.9567229	0.9804959	0.9472762	0.9560875	0.9559865	0.9548473	0.9637385	0.956339	0.9517921	0.9477227	0.9481441	0.9501718	0.9282857	0.9700068	0.963698	0.9191332	0.9260655	0.937442	0.9193745	0.8871329	0.9115233	0.9492705	0.9255456	0.8893846	0.9167051	0.9450939	0.9306406	0.8918841	0.9248614	0.9562063	0.9183869	0.9049279	0.9164846	0.9319607	0.9250687	0.918414	0.9402341	0.9562346	0.924536	0.9263694	0.944319	0.9380371	0.9305747
0.9284823	0.9779092	0.9533623	0.9154661	0.9579321	0.9534106	0.9391646	0.9489845	0.9623808	0.9227458	0.928179	0.9760172	0.9601663	0.9435529	0.9368151	0.9422638	0.9622419	0.9449355	0.9433219	0.9716594	0.9267126	0.9185873	0.9281573	0.926339	0.9366082	0.9148929	0.9285782	0.95532	0.9243834	0.924918	0.9381514	0.9386674	0.9352524	0.9259664	0.9249356	0.9318498	0.9364244	0.9249841	0.9286548	0.9172798	0.9337574	0.9341463	0.9165218	0.9397973	0.9620879	0.9267167	0.9263134	0.9482218	0.9518166	0.9380447
0.9038399	0.9496266	0.9471056	0.9181925	0.944628	0.9461208	0.9278812	0.9401544	0.9613795	0.9143625	0.9135705	0.9669765	0.9347556	0.929097	0.9450905	0.9638579	0.9372361	0.9347611	0.973718	0.9725457	0.9251088	0.9395366	0.9648628	0.9108346	0.9093984	0.9431956	0.9300239	0.9294288	0.9435925	0.9600241	0.9459433	0.925291	0.9443491	0.9497849	0.9328755	0.929228	0.9554244	0.9534921	0.9196871	0.9181939	0.9379656	0.925785	0.9128074	0.9411975	0.9611417	0.9214076	0.9199726	0.9448374	0.930895	0.9220075
0.9190422	0.9747684	0.9604209	0.9431049	0.9396347	0.9631583	0.9758734	0.9505588	0.943406	0.9369558	0.9398949	0.9660726	0.9380542	0.9558117	0.9676593	0.9585983	0.932856	0.9824817	0.9636283	0.9391594	0.9386717	0.9564086	0.9805372	0.9316359	0.9684453	0.9782579	0.9314502	0.9215825	0.9522171	0.961063	0.9455735	0.9533169	0.9662461	0.957172	0.9319601	0.9478762	0.9544232	0.9537767	0.9418667	0.9463645	0.9426572	0.9416347	0.9309238	0.9596001	0.9623293	0.936672	0.9341433	0.9442817	0.9558762	0.9428422
0.9265839	0.9803875	0.9681855	0.9264309	0.9470972	0.9643055	0.9639721	0.9614074	0.973237	0.957831	0.9369472	0.9751792	0.9599491	0.9710629	0.9539064	0.9558349	0.9846878	0.9784599	0.9455711	0.9567507	0.9730923	0.959322	0.9632078	0.9473191	0.9753126	0.9887714	0.9445233	0.9728963	0.9823395	0.9522319	0.9460212	0.9545838	0.967859	0.9595555	0.941185	0.9624991	0.9662591	0.9596387	0.9519416	0.9445084	0.9599958	0.9498594	0.944984	0.9614877	0.9806148	0.9480164	0.9360676	0.965138	0.9721574	0.9493531
0.9423569	0.9701211	0.9666239	0.9490498	0.9533497	0.9869882	0.978	0.9583292	0.9696517	0.9496588	0.9476076	0.9805997	0.9860585	0.9555723	0.9612102	0.990432	0.971925	0.9604401	0.960446	0.9747537	0.9774974	0.951276	0.9710875	0.9580471	0.9505083	0.9562256	0.9508045	0.9602501	0.9768509	0.9514931	0.9528078	0.9631212	0.970904	0.9676084	0.9567586	0.9532948	0.9664309	0.9459243	0.9339825	0.9490265	0.9611312	0.9487407	0.9406094	0.9659499	0.9773743	0.9496417	0.9484504	0.9701592	0.9767994	0.9550483
0.9511449	0.9871434	0.9740183	0.9626811	0.974313	0.9699638	0.9884062	0.9868552	0.9655167	0.9558826	0.9531241	0.9900519	0.9752051	0.9742222	0.9913469	0.9734966	0.9643449	0.9663473	0.9725283	0.9950599	0.9726922	0.9660684	0.9866354	0.9731619	0.9454915	0.9753886	0.9677425	0.9548315	0.9556245	0.9647331	0.955041	0.9485658	0.9604325	0.9630687	0.9507735	0.9500346	0.9778467	0.951765	0.9480648	0.9582456	0.960996	0.9550428	0.9481679	0.9720829	0.9836186	0.9537746	0.9580133	0.9713205	0.9807152	0.9797179
0.9448649	0.9960521	0.977224	0.9441682	0.9754246	0.9803432	0.9763396	0.9744345	0.9864461	0.971559	0.9617092	0.973919	0.9585444	0.9854049	0.9879695	0.9618753	0.962856	0.9748821	0.965332	0.9622657	0.9746586	0.9773066	0.9685426	0.9406767	0.9511927	0.98098	0.95867	0.9456975	0.9920758	0.976053	0.9361853	0.9338466	0.9584786	0.9522213	0.9358979	0.9451196	0.9698035	0.9600557	0.9422805	0.9439765	0.9615039	0.9569217	0.9474069	0.9644151	0.9777557	0.9444781	0.9546349	0.9735244	0.9611913	0.9700363
0.9578431	0.9921527	0.9639304	0.9551869	0.9818186	0.9835248	0.9763205	0.9673742	0.9567623	0.9756446	0.9534296	0.9758855	0.9964864	0.9552263	0.9562711	0.960555	0.9752691	0.9841431	0.9609084	0.9700332	0.9947242	0.9667914	0.9378994	0.9552853	0.9599314	0.9494195	0.9430101	0.9506276	0.9856097	0.9771543	0.947019	0.9610415	0.9686215	0.9453889	0.9199673	0.9564215	0.9775825	0.9618337	0.9358078	0.9548713	0.9490894	0.9580408	0.9422318	0.9635556	0.978474	0.9546009	0.9621207	0.9754929	0.9556496	0.9541164
0.9564166	0.980541	0.9661892	0.9639843	0.9996565	0.9724504	0.9658417	0.9868505	0.9722924	0.9560725	0.9531594	1.003235	0.9653773	0.9490227	0.968274	0.9731607	0.9697898	0.9547812	0.9586799	0.9774005	0.9810478	0.9557884	0.9572191	0.9720009	0.9509441	0.9400223	0.9495427	0.961832	0.9637711	0.9575693	0.9460589	0.9585667	0.9643281	0.9527365	0.9310531	0.952485	0.9644065	0.942262	0.9383643	0.9415548	0.9592854	0.9539442	0.9555444	0.9741783	0.9775223	0.9559163	0.9635952	0.9729332	0.9693775	0.9753216
0.9491243	0.9818255	0.9732801	0.9553916	0.9833071	1.000686	0.9667456	0.9954062	0.9785134	0.9507036	0.9837405	0.9897178	0.9542905	0.9581789	0.9747328	0.972632	0.9572843	0.9783178	0.9755273	0.9804857	0.9612345	0.964606	0.9841175	0.9600451	0.9480586	0.965404	0.9642863	0.9517816	0.9667404	0.9764978	0.9725696	0.9616875	0.957901	0.9586499	0.9423449	0.9410713	0.961673	0.9589659	0.9476148	0.9622996	0.9519062	0.9541079	0.9599481	0.9571924	0.9880396	0.966487	0.9680622	0.9741548	0.969455	0.9721099
0.9542247	0.9864462	0.9955378	0.9631395	1.003775	0.9649941	0.9999982	0.9782971	0.9685821	0.9811957	0.9540922	0.9783191	0.9704477	0.9746962	0.9673336	0.9573375	0.9651125	1.006871	0.9685987	0.9511626	0.9781965	0.9777294	0.9595584	0.9291578	0.963952	0.973664	0.9381948	0.9208241	0.9641627	0.964366	0.9402686	0.9576419	0.9968449	0.9748128	0.9393257	0.9303046	0.9589356	0.9607036	0.9464891	0.9509763	0.9602138	0.9692287	0.9600701	0.9775515	0.9901596	0.9654748	0.9736967	0.9873401	0.9788744	0.967728
0.9581468	0.9942989	0.984585	0.9668427	0.9834227	0.9818077	0.9880014	0.989853	0.99631	0.973144	0.9518864	0.9822437	0.9709328	0.982737	0.9550795	0.9640508	0.9648377	0.9749323	0.9439225	0.9625188	0.9946123	0.9647858	0.9403454	0.9375762	0.9659929	0.9563284	0.9273976	0.9461201	0.9777043	0.9497308	0.9113284	0.9496281	0.9829541	0.9627364	0.9412527	0.9453245	0.9671051	0.9393075	0.9505896	0.9638413	0.9703483	0.9606494	0.9541389	0.9689046	0.976149	0.9699362	0.9730548	0.9783208	0.9737167	0.9799877
0.9435401	0.9934507	0.9796198	0.9500945	0.9935597	0.9852554	0.9656829	1.01338	0.9802095	0.9442641	0.9712088	0.9884031	0.9534036	0.953364	0.9599099	0.9647018	0.9652728	0.9536503	0.9592801	0.9772227	0.9599427	0.9400966	0.9545238	0.9483832	0.9529344	0.9457265	0.9437069	0.9450165	0.9463791	0.9435684	0.9358502	0.9575554	0.9511063	0.9404552	0.9495717	0.9415492	0.9658537	0.9484306	0.936707	0.9530665	0.9591317	0.9693482	0.9564256	0.975774	0.9774451	0.9653048	0.9739175	0.9868926	0.9721226	0.9812012
0.942825	0.9858187	0.9835141	0.9766178	0.9740197	0.9576074	0.9939442	0.9830784	0.970881	0.9621129	0.9327429	0.9818982	0.9558036	0.9594289	0.9649982	0.9331408	0.9373038	0.9603277	0.9673719	0.9586808	0.9462794	0.9662795	0.9588858	0.9168125	0.924417	0.9720469	0.9414086	0.9277857	0.9424567	0.9723156	0.9386853	0.9299314	0.9534783	0.9553795	0.9441151	0.9501423	0.9630761	0.9600852	0.9394716	0.9474436	0.9591325	0.9680794	0.9642593	0.9720526	0.9776813	0.9742449	0.9636184	0.9763034	0.9692548	0.9778689
0.9573237	0.9905812	0.9716683	0.9602432	0.958905	0.9865656	0.9706889	0.9718307	0.9613242	0.9530512	0.9400823	0.9496584	0.9603893	0.9678022	0.947704	0.9407359	0.9482103	0.9740704	0.9547889	0.9359132	0.9637985	0.9664257	0.9416947	0.9014757	0.9527535	0.9668857	0.9056477	0.9203803	0.951802	0.9661953	0.9075683	0.9184104	0.9552483	0.9369179	0.9370909	0.9557502	0.9726121	0.9550469	0.9382637	0.9557044	0.9590063	0.9596983	0.9619412	0.9611602	0.9830193	0.9576378	0.9695404	0.9731118	0.9729209	0.9648824
0.9406762	1.000492	0.9748333	0.9352017	0.9968555	0.9584095	0.9658835	0.9794978	0.9663208	0.9540774	0.9407467	0.9581478	0.9561249	0.9501517	0.9427784	0.9456231	0.9561193	0.9503052	0.9383621	0.9507752	0.975625	0.9501898	0.9195452	0.9367725	0.9684628	0.9469988	0.9062039	0.9376913	0.9585857	0.9397306	0.9291679	0.9452117	0.9610834	0.9360725	0.9184213	0.9468322	0.9614445	0.9526864	0.9412152	0.9607159	0.956003	0.9632425	0.9635778	0.9716858	0.9688282	0.9598191	0.9754655	0.9773744	0.9614319	0.9718846
0.951126	0.9776255	0.9568734	0.9736694	0.9812844	0.9664532	0.9576047	0.9784153	0.9631973	0.9362267	0.9509686	0.9728598	0.947113	0.9351471	0.940134	0.9537965	0.9402881	0.942324	0.954662	0.9554821	0.9447967	0.9228855	0.9385611	0.9284687	0.9277921	0.9353405	0.9352168	0.9373037	0.9319628	0.9258663	0.9368132	0.9332097	0.9438707	0.9356483	0.9303448	0.9480329	0.9476276	0.9419787	0.9564777	0.9445197	0.9476165	0.9843414	0.9512625	0.9562898	0.9766666	0.9585501	0.9759418	0.9795101	0.958963	0.9545394
0.9576482	0.9754856	0.9928411	0.9585887	0.97176	0.9759803	0.9694686	0.9603193	0.9586149	0.9625782	0.9485772	0.9461433	0.9368268	0.9516915	0.961267	0.9304343	0.9297383	0.9519064	0.9606229	0.9458575	0.9167889	0.947997	0.936773	0.8974671	0.9262482	0.9701528	0.9264042	0.8900559	0.9332105	0.9499837	0.9237341	0.9217406	0.9443614	0.9519959	0.9187886	0.9359769	0.9712507	0.9631497	0.9429163	0.9555284	0.9567712	0.9758534	0.9773885	0.9604169	0.9796394	0.9735497	0.9719693	0.9703874	0.9693472	0.9726959
0.9180768	0.9996117	0.9769826	0.9444041	0.9829316	0.9601729	0.9708384	0.9623175	0.9461469	0.9549631	0.9409091	0.9163386	0.9301941	0.9667872	0.9223628	0.9107185	0.9365642	0.9584124	0.9155499	0.8976197	0.9358168	0.9586375	0.9140672	0.8874026	0.9446498	0.9557206	0.8996484	0.8983805	0.9462739	0.934508	0.8939202	0.9211212	0.967481	0.9446924	0.9130409	0.9271581	0.9527265	0.9465674	0.9345357	0.9565223	0.960944	0.9725587	0.9588239	0.9601719	0.9675294	0.9676153	0.9745943	0.9655052	0.9596648	0.9677591
0.9411891	0.9631453	0.9597834	0.9650027	0.9559531	0.9693253	0.9530648	0.9515315	0.9512607	0.9383055	0.9306044	0.9346122	0.9384843	0.9389716	0.9077379	0.9196521	0.9157788	0.9382428	0.9375651	0.9241517	0.9327448	0.9258784	0.916237	0.9258286	0.944541	0.9338959	0.9095107	0.9281997	0.9405259	0.9293839	0.9054289	0.9210076	0.9501817	0.9452351	0.9324778	0.9505585	0.9492078	0.9356416	0.9493721	0.9510677	0.9367438	0.9630223	0.954061	0.9582647	0.9826663	0.9498502	0.9648974	0.9573911	0.9570969	0.9542521
0.9185711	0.9564407	0.946808	0.9247701	0.9532409	0.9520325	0.9535446	0.9487007	0.9345023	0.9152104	0.9276534	0.942028	0.9126771	0.9230472	0.9312293	0.90794	0.8975883	0.9145205	0.944066	0.9348298	0.9247786	0.9177408	0.9299394	0.9187397	0.9113394	0.9337635	0.9396135	0.9219258	0.922501	0.9476294	0.9314256	0.9059258	0.9215461	0.9513972	0.930453	0.9339037	0.9490577	0.9359999	0.9286585	0.9401554	0.9295362	0.9476396	0.950148	0.9524901	0.9521473	0.9324269	0.941903	0.9516243	0.9310296	0.9424649
0.9016322	0.9602214	0.9269439	0.9231647	0.9340567	0.936479	0.9590074	0.9416285	0.9232913	0.9052479	0.9236979	0.9134636	0.9183908	0.9465925	0.9403286	0.9031268	0.9029583	0.9376323	0.9295089	0.9077735	0.9198381	0.9354623	0.9408168	0.8976812	0.9158454	0.9339879	0.9187435	0.9073016	0.9302777	0.929574	0.9302969	0.9095876	0.919943	0.9319354	0.9282886	0.921829	0.9384863	0.9396516	0.9280886	0.924476	0.9318634	0.9455548	0.9285247	0.9524964	0.9623958	0.9214172	0.9429871	0.9302522	0.940269	0.94997
0.9133898	0.9426358	0.9483468	0.9171357	0.9417426	0.9363956	0.9328098	0.9310342	0.9365177	0.9275008	0.9038814	0.8915211	0.9109435	0.9372231	0.9231016	0.9126703	0.9236344	0.9545873	0.9246404	0.8962747	0.9368864	0.9306077	0.9134197	0.9098844	0.9404858	0.9359386	0.9098994	0.9023146	0.9382379	0.9261611	0.9047571	0.9102792	0.9292475	0.9250386	0.9231535	0.9321163	0.9448364	0.9384908	0.9444679	0.9355131	0.9166774	0.9559563	0.9417187	0.9338221	0.9728499	0.9313973	0.9349495	0.9445628	0.9350295	0.9448022
0.9010852	0.961002	0.9514195	0.9237174	0.941206	0.9378946	0.935406	0.923452	0.9354988	0.9041088	0.9076131	0.8980948	0.9276169	0.9156478	0.8998397	0.9191902	0.934125	0.9325454	0.9096764	0.9101823	0.9278254	0.9019986	0.8801583	0.9126479	0.9514333	0.9267353	0.9010806	0.9231752	0.9225238	0.9206319	0.9091898	0.9314945	0.9225616	0.9189187	0.9261294	0.9338197	0.9402115	0.937374	0.9424977	0.9401882	0.9369302	0.9388546	0.9426944	0.9320406	0.9469714	0.9455759	0.934666	0.9342052	0.9330979	0.9230887
0.925327	0.965762	0.9530068	0.9370818	0.9566703	0.954196	0.9384112	0.9371964	0.9586728	0.9213116	0.9004102	0.9083025	0.9245157	0.9267589	0.913718	0.910663	0.9133952	0.9179068	0.9303339	0.9211104	0.9033763	0.8936979	0.9063282	0.917134	0.93268	0.9391628	0.9217663	0.9361835	0.9112015	0.9126068	0.9392365	0.9330181	0.9378847	0.9251807	0.9384596	0.9378002	0.9438946	0.953474	0.9531425	0.95565	0.9597085	0.9663857	0.9408985	0.9352792	0.955814	0.9312165	0.9687276	0.9434097	0.9358837	0.9498588
0.9353805	0.9601128	0.9559828	0.938894	0.935915	0.947616	0.9542988	0.9249727	0.9357425	0.9376466	0.9115398	0.8989913	0.9098583	0.9414932	0.9370142	0.8861527	0.8940344	0.9474662	0.9367666	0.8891335	0.9072536	0.9101264	0.9028133	0.8874063	0.927166	0.9407114	0.9219182	0.9053439	0.9217882	0.9414363	0.9219526	0.9112359	0.9344896	0.9395447	0.9439728	0.9583982	0.9503078	0.9625236	0.9590162	0.950141	0.9441203	0.9700716	0.9430564	0.9550458	0.9784707	0.9428675	0.9561784	0.9592239	0.9475618	0.9370149
0.9156782	0.9616784	0.9526119	0.9177802	0.9348233	0.936733	0.9437118	0.9071808	0.9460983	0.9491597	0.9045382	0.8810031	0.9310442	0.9433878	0.9041173	0.8857907	0.9250459	0.9652806	0.9029489	0.8771118	0.9301978	0.9205126	0.8805261	0.8718254	0.9504167	0.9467565	0.8921765	0.9236307	0.9371336	0.9272568	0.9067184	0.9286574	0.9476403	0.9156644	0.9263522	0.9308576	0.957961	0.937803	0.9560892	0.9736435	0.948413	0.9586207	0.9475974	0.9445931	0.9496908	0.9485495	0.9410693	0.9346902	0.9436436	0.9406063
0.9262785	0.9659506	0.9360546	0.9253449	0.9462978	0.947749	0.9310047	0.9368081	0.9394581	0.9175106	0.9050698	0.8997469	0.9286884	0.9345106	0.9126952	0.9184172	0.9398763	0.9329609	0.9188141	0.9075828	0.9378797	0.9060148	0.9064468	0.9218365	0.9287858	0.9343704	0.9151966	0.9423085	0.9452105	0.9233687	0.9460188	0.9442382	0.9454541	0.936234	0.9387441	0.9411652	0.9578583	0.9476591	0.9518983	0.9706527	0.9480675	0.9523221	0.9513778	0.9552375	0.9663135	0.9359466	0.9500413	0.9455691	0.9295736	0.9422236
0.9632766	0.9964135	0.9834512	0.9568226	0.9664357	0.9695779	0.9606137	0.9604437	0.9779677	0.9501805	0.9522478	0.9437479	0.9423057	0.9559977	0.9692092	0.9455158	0.9608613	0.9736125	0.9649421	0.9466604	0.9314446	0.9409892	0.9615856	0.9601873	0.9472543	0.9820075	0.9730088	0.950867	0.9610524	0.969237	0.9683845	0.9683063	0.9537583	0.9779109	0.9797463	0.9631723	0.9755797	0.9785391	1.003509	0.9784462	0.9736415	0.9906311	0.9701472	0.9849691	0.9956759	0.9629887	0.9597465	0.979324	0.9763951	0.9601716
0.9559859	1.0005	0.9770711	0.9498686	0.9451467	0.9813955	0.9683375	0.9398335	0.972965	0.980624	0.9504648	0.9234913	0.9596718	0.9729842	0.9707868	0.9275453	0.9486561	0.9845205	0.9609832	0.9268057	0.9527988	0.9580332	0.9584595	0.9313607	0.9556528	0.9864128	0.9599683	0.9483071	0.9708123	0.9706901	0.9590314	0.9538348	0.9709342	0.9818336	0.9795227	0.9634778	0.9763389	0.9763895	0.9897889	0.9814317	0.9689951	0.9890758	0.9751409	0.9803945	0.9832141	0.9630728	0.9714873	0.9617839	0.9642403	0.964572
0.9543803	1.000819	0.9708257	0.9510094	0.9507687	0.9613134	0.9573171	0.938155	0.9688196	0.9763864	0.9459169	0.9288717	0.9648872	0.9825056	0.9382425	0.9448431	0.9777331	0.994817	0.9376192	0.9243028	0.9657474	0.9598274	0.9334204	0.9466317	0.9732966	0.9696774	0.9405541	0.9548258	0.9842114	0.9648244	0.9536425	0.981561	0.9809971	0.9722738	0.9749494	0.9713741	0.9703793	0.9721983	0.983059	0.9875525	0.978932	0.9840095	0.9630006	0.9774226	0.9962207	0.9598905	0.9698444	0.9679134	0.9623502	0.9572969
0.9514843	0.9952949	0.9886966	0.9409268	0.9462879	0.9629403	0.9560316	0.9475705	0.9821606	0.9464229	0.9392444	0.9375518	0.9623648	0.9585882	0.9431698	0.9580931	0.9793399	0.9690073	0.9600883	0.9557579	0.9537738	0.9323341	0.9383933	0.9609664	0.9719393	0.957196	0.9540919	0.9623252	0.9582334	0.9653621	0.9566677	0.9838597	0.9806531	0.9656205	0.995492	0.9801384	0.9646422	0.9783571	0.9762035	0.9835638	0.9720047	0.9883451	0.9665562	0.9639371	0.9811978	0.9581219	0.9627212	0.9757574	0.9709601	0.9511055
0.9409534	0.9831338	0.9803967	0.9505526	0.9492771	0.956297	0.9686907	0.9477062	0.968039	0.9520769	0.9474238	0.9511202	0.9513376	0.959768	0.9516435	0.9542187	0.9441187	0.9696836	0.9792656	0.9435811	0.9418549	0.9375895	0.9506806	0.9571268	0.9581705	0.9704087	0.9762634	0.9561395	0.9495697	0.9788815	0.9709924	0.9595973	0.9756032	0.9664065	0.9884252	0.9776487	0.9746405	0.9685082	0.9840971	0.9771002	0.9740677	0.9805541	0.9731651	0.9762487	0.9839949	0.955361	0.9547422	0.9557709	0.9646428	0.9498237
0.9457796	0.9819459	0.9843912	0.9437317	0.9504446	0.9658661	0.9683455	0.9298456	0.9580044	0.9699301	0.9457309	0.9178812	0.9539187	0.9803248	0.9628731	0.9451761	0.9492109	0.9895463	0.9663438	0.9151631	0.9561449	0.9594269	0.9543819	0.9434169	0.968108	0.9733913	0.960009	0.942484	0.9533858	0.9734446	0.9686011	0.9600237	0.980482	0.9684182	0.9717387	0.9710558	0.9590741	0.9673929	0.9636621	0.9817918	0.9788791	0.9825692	0.9610919	0.9729959	0.9800577	0.9512307	0.9658673	0.9696921	0.9583691	0.9596999
0.9452752	0.9911172	0.9627307	0.9376652	0.952883	0.9704655	0.9537978	0.935947	0.9600019	0.9550346	0.9377231	0.914934	0.9615634	0.9702116	0.929516	0.9553748	0.9804353	0.9738548	0.9577091	0.9275189	0.9529225	0.9396298	0.9362964	0.960547	0.987675	0.9562141	0.9465066	0.9753181	0.961531	0.9678111	0.9574213	0.9643828	0.9944393	0.9665245	0.9688608	0.973914	0.968509	0.9653	0.9574521	0.9699193	0.9671574	0.9809084	0.9628903	0.9718428	0.9798311	0.9491962	0.9468759	0.9545966	0.9636213	0.9603365
0.9475297	0.9814454	0.9744932	0.9372668	0.9467211	0.9590981	0.9458053	0.9513568	0.9670037	0.947678	0.949032	0.9461499	0.9525514	0.9573225	0.9428486	0.9649792	0.9630356	0.9682584	0.9556721	0.9607617	0.9502946	0.9400465	0.9422035	0.9662483	0.9582439	0.9431571	0.9656639	0.983824	0.9504734	0.9535538	0.9642256	0.9688404	0.9715477	0.9609494	0.9739507	0.9776071	0.9801229	0.9733732	0.9608983	0.9601099	0.9601018	0.9696545	0.9549316	0.9694876	0.9820399	0.9527629	0.9449911	0.9572614	0.950436	0.9412477
0.9356261	0.9820566	0.9698165	0.9406248	0.9421216	0.9594205	0.9547153	0.9411256	0.9767409	0.9428268	0.941233	0.9471179	0.9453814	0.9523788	0.9661403	0.9555561	0.9551539	0.9637833	0.9676954	0.9489035	0.9249733	0.942608	0.9658237	0.9502315	0.9436193	0.9671285	0.974271	0.9597086	0.9467253	0.9756393	0.9672388	0.9665988	0.9602297	0.9782103	0.9766832	0.9571312	0.9760733	0.9702411	0.9671467	0.9545667	0.9565915	0.9586589	0.9470451	0.9673661	0.9742406	0.9558226	0.9474463	0.9517954	0.959153	0.9471722
0.9334212	0.9924488	0.9665941	0.9189482	0.9422711	0.9623949	0.9593358	0.9377427	0.9636967	0.9626414	0.93853	0.9185031	0.9351449	0.9712273	0.9660446	0.945546	0.96659	0.9850727	0.961798	0.9242826	0.9549182	0.9649752	0.958132	0.9360633	0.9628079	0.9857904	0.948435	0.963173	0.9594901	0.982791	0.9579631	0.9477305	0.9684837	0.9624761	0.9706683	0.9735152	0.974593	0.9784393	0.9602637	0.946472	0.9626802	0.9640063	0.9524487	0.9663057	0.9717586	0.9482748	0.9375065	0.9631038	0.9505277	0.9452143
0.9394431	0.9892556	0.9598631	0.9192425	0.9449065	0.9659413	0.944848	0.9352246	0.9711825	0.9594651	0.9479777	0.9439054	0.9631656	0.9565337	0.9307053	0.9410238	0.9726107	0.9794014	0.9592357	0.9418164	0.9615883	0.944075	0.9186603	0.9558857	0.9723318	0.9666311	0.9473922	0.9707629	0.9772808	0.953182	0.9540557	0.9693088	0.9724885	0.9442192	0.9504663	0.9724192	0.9703384	0.9688107	0.9627979	0.9609357	0.9512858	0.9623795	0.9449813	0.9496652	0.9818652	0.9421561	0.9452144	0.9479853	0.9553714	0.936267
0.9247517	0.9802876	0.9626713	0.9334289	0.9417897	0.9571512	0.9546858	0.9369814	0.9635584	0.9471995	0.9410959	0.9617172	0.9578186	0.9573593	0.9555531	0.9600307	0.9563576	0.9526774	0.9569113	0.9567038	0.9501761	0.9338555	0.9366912	0.9575639	0.9424864	0.9478043	0.9660492	0.9804121	0.9562487	0.9556557	0.9677933	0.9551764	0.9656435	0.9652828	0.9708727	0.9573511	0.9570017	0.9563192	0.9477446	0.9621876	0.9545423	0.9469403	0.9491962	0.9574983	0.9741626	0.94517	0.9394208	0.9455657	0.9491055	0.9379848
0.9394518	0.9769356	0.9532661	0.929414	0.9340475	0.957873	0.9512794	0.9428413	0.9552111	0.9507352	0.9490143	0.9601152	0.9540824	0.9589438	0.9677591	0.9638794	0.9519068	0.9703108	0.9687925	0.9488842	0.9378804	0.943051	0.9715864	0.943511	0.937481	0.9662493	0.9681796	0.9509745	0.9528021	0.9627924	0.9612778	0.9389731	0.9564652	0.9601262	0.9583193	0.9580654	0.9731859	0.9714776	0.9577292	0.9526096	0.9509218	0.9477722	0.9407546	0.9562548	0.9666959	0.9364855	0.9420015	0.9477583	0.9487505	0.9355234
0.9407533	0.9809656	0.971235	0.9275285	0.9410024	0.967585	0.9631538	0.9406621	0.965454	0.9699364	0.9427898	0.9443904	0.9590138	0.9903079	0.9583898	0.9542505	0.9577643	0.9820434	0.9632916	0.9259403	0.9588469	0.961211	0.9592154	0.9431384	0.9547974	0.9682969	0.9458427	0.9550457	0.9662099	0.9582659	0.952077	0.9373999	0.9761811	0.9568153	0.9423776	0.9474537	0.9626524	0.958344	0.9533712	0.9638191	0.9588043	0.9643062	0.9411749	0.949751	0.9803109	0.9334524	0.9376238	0.9525763	0.9548935	0.9475072
0.9462978	0.9882867	0.9717494	0.9230733	0.9394195	0.9588295	0.9544142	0.9478281	0.9744375	0.9624379	0.9526058	0.9409377	0.9801765	0.9762199	0.9544544	0.9695063	0.972102	0.9750859	0.9544823	0.9563654	0.9657293	0.9533405	0.94243	0.9592158	0.9589861	0.9612076	0.9502846	0.9602267	0.9764732	0.954219	0.9420019	0.9647585	0.9566728	0.953322	0.9536538	0.9555986	0.9657662	0.948233	0.9389835	0.9578197	0.9545121	0.9537812	0.9465995	0.9543869	0.9742757	0.9486189	0.94975	0.9485933	0.9530454	0.9456038
0.9413823	0.9831303	0.9655208	0.9381009	0.9518133	0.9628531	0.9634922	0.9634428	0.9600319	0.9455646	0.941279	0.9777838	0.9649364	0.9534232	0.9624786	0.970614	0.9685016	0.9563083	0.9647848	0.9755539	0.9555998	0.9358899	0.9678513	0.9648123	0.9494259	0.9524066	0.9644713	0.9726939	0.9689316	0.9507376	0.966157	0.9654439	0.9502166	0.9674334	0.9529104	0.9559753	0.9586046	0.9654149	0.9524441	0.9674271	0.9655963	0.94778	0.9417067	0.9577459	0.9802324	0.9408975	0.9452478	0.9479977	0.9547299	0.9389375
0.9451557	0.9858582	0.9822762	0.9345378	0.9509036	0.9617371	0.9686515	0.9543183	0.9650774	0.9549566	0.9567246	0.9675268	0.9589641	0.9589873	0.9832865	0.9621524	0.9477621	0.9732926	0.9817144	0.9678219	0.9433996	0.9571146	0.9816034	0.9499204	0.939316	0.9735447	0.9663085	0.9464958	0.9624672	0.9711412	0.9607033	0.9538639	0.9628347	0.9708976	0.9520289	0.9488789	0.9727959	0.9535835	0.944671	0.9486213	0.9558144	0.9451312	0.9379318	0.9586984	0.9743823	0.9475995	0.943606	0.9574602	0.9511411	0.9408378
0.9442964	0.9930472	0.9633358	0.9290303	0.9597106	0.9682861	0.9591425	0.9410107	0.9695884	0.9735637	0.9566471	0.9563151	0.9644002	0.9773004	0.9707584	0.9529415	0.9706719	0.9810224	0.9741575	0.9481722	0.9655713	0.9692306	0.9562107	0.9383764	0.9707078	0.9711761	0.9459993	0.9526583	0.9737331	0.9758521	0.9368956	0.9672278	0.9606612	0.9605327	0.9439478	0.9577359	0.975142	0.9572764	0.9358932	0.9424472	0.9469191	0.9524491	0.9410621	0.9581519	0.9734093	0.9342546	0.9423462	0.9576572	0.9730934	0.9560592
0.9509268	0.9799088	0.9676875	0.9401735	0.9614952	0.971867	0.9522737	0.958636	0.9707469	0.9592253	0.9441262	0.969805	0.965569	0.9585807	0.95063	0.9665373	0.9769722	0.9788124	0.9655633	0.9576103	0.9846859	0.9476418	0.9447935	0.9532972	0.9632718	0.943659	0.9387582	0.9658812	0.969497	0.9531956	0.9449186	0.9591971	0.9673337	0.951956	0.94487	0.9512312	0.9617322	0.9518757	0.9226411	0.9456912	0.9543199	0.9449802	0.9406747	0.9545808	0.9751187	0.9427915	0.9385845	0.9576394	0.9566897	0.9542356
0.9302718	0.9827861	0.9607117	0.934206	0.9478891	0.9600111	0.9714516	0.9586039	0.9776245	0.9405546	0.9482062	0.9865363	0.9613812	0.9492818	0.9598064	0.9856214	0.9685595	0.9548743	0.9541869	0.9815542	0.9569891	0.9327939	0.9777272	0.9681295	0.9276706	0.9528355	0.9531735	0.9523778	0.9606008	0.9557361	0.9601735	0.9566792	0.9617191	0.9376645	0.9378768	0.9566938	0.9664658	0.9488446	0.926605	0.9434626	0.9512985	0.9388987	0.9401082	0.9572986	0.966372	0.942084	0.9365168	0.9577855	0.9517416	0.9532375
0.9326847	0.970911	0.9667746	0.9426282	0.9530473	0.9488429	0.9665337	0.9566073	0.9580942	0.9635778	0.947511	0.9746281	0.9539787	0.9591338	0.9771741	0.9614939	0.9425689	0.9640204	0.9731581	0.9525576	0.94813	0.9494082	0.9658574	0.9334726	0.9180475	0.9717001	0.9549719	0.9292947	0.9606148	0.9704802	0.9263974	0.9310813	0.9508316	0.948959	0.9378392	0.9346367	0.961419	0.9468198	0.9243849	0.9300362	0.9414433	0.9423968	0.9331226	0.9479458	0.9688082	0.941365	0.9309552	0.9522334	0.9372769	0.9500876
0.9236001	0.9824354	0.9662012	0.9337919	0.9573765	0.973652	0.9572901	0.9485959	0.958078	0.962009	0.9526605	0.9624171	0.9563542	0.9658198	0.9637944	0.9531558	0.9507854	0.9792911	0.9501402	0.9349607	0.9748074	0.9747482	0.9488011	0.933043	0.9567859	0.9528306	0.9294144	0.9353408	0.9783786	0.9595449	0.926709	0.9393414	0.9729992	0.9373786	0.9376265	0.9203649	0.9679707	0.9396917	0.9171035	0.9363031	0.9448725	0.9255995	0.9276456	0.9472282	0.9732414	0.9351015	0.9346935	0.9426808	0.9449562	0.9381305
0.9409249	0.981148	0.9739643	0.9404181	0.9623311	0.9593087	0.9497415	0.9656292	0.9618982	0.9496017	0.9377965	0.9832446	0.9642317	0.9411453	0.9319855	0.9615508	0.9662668	0.9461226	0.9459913	0.9621454	0.9646771	0.942725	0.9431061	0.9496332	0.9518848	0.9392285	0.9235623	0.9481762	0.9454921	0.9547584	0.9281735	0.940654	0.9545842	0.9434245	0.925307	0.936752	0.9547915	0.9407742	0.9216445	0.9306219	0.9402443	0.9338665	0.9243272	0.9512179	0.9640339	0.9361124	0.9465619	0.9510801	0.9462646	0.9359231
0.9278551	0.976587	0.9622591	0.9432864	0.9619229	0.9424143	0.9520088	0.9815844	0.964744	0.9511409	0.9492585	0.9936368	0.9383704	0.9499795	0.9525025	0.9691906	0.9422499	0.9414539	0.9580742	0.965591	0.9482851	0.9347536	0.9592297	0.934682	0.9303049	0.9351459	0.9604014	0.9413777	0.9325184	0.9446702	0.9447144	0.946091	0.9444415	0.9362172	0.9225244	0.9221631	0.9504245	0.9423325	0.9246778	0.9273311	0.9472815	0.9279661	0.9329024	0.9538655	0.9615378	0.9292867	0.9413932	0.9605152	0.9491906	0.9503398
0.9342333	0.9710088	0.9564596	0.9373759	0.9682113	0.9669307	0.9656448	0.9638974	0.9589041	0.9483586	0.9524228	0.9751484	0.9428983	0.9578877	0.9648947	0.9645861	0.9475662	0.9639858	0.9606846	0.9485494	0.9476718	0.9544195	0.9653189	0.9208448	0.9249741	0.9538881	0.9370522	0.9159817	0.9427013	0.9604971	0.9262737	0.9172195	0.9638483	0.9434814	0.9224087	0.9148416	0.9421995	0.9543238	0.9236095	0.9287032	0.935209	0.9396576	0.9347444	0.9423185	0.9748626	0.938701	0.9373759	0.9529666	0.9633815	0.9532383
0.9204731	0.9783929	0.9727127	0.9281311	0.9664652	0.9559762	0.965691	0.9630988	0.9595102	0.9691468	0.9424319	0.9576782	0.9515761	0.9672239	0.9526949	0.9431219	0.9541086	0.9768494	0.9386371	0.9376637	0.9716955	0.9695101	0.937128	0.9200537	0.9464261	0.9473426	0.899699	0.9274732	0.9613384	0.9402301	0.9096131	0.9289165	0.965227	0.9403554	0.9295576	0.9458247	0.9411726	0.9351614	0.9167322	0.9299934	0.9440428	0.9386632	0.9349806	0.9510273	0.9660461	0.9373415	0.9491255	0.9702723	0.9716951	0.955795
0.9327965	0.9729118	0.9563165	0.9326077	0.9709846	0.9573313	0.9615662	0.966297	0.9594582	0.9352195	0.9484953	0.975995	0.952	0.9488167	0.9385783	0.9603817	0.9558348	0.9478093	0.9384255	0.9653954	0.9687344	0.9405643	0.9353385	0.9393632	0.9496044	0.9390903	0.9349941	0.9484531	0.952937	0.9240895	0.9214401	0.9428684	0.9504382	0.9402541	0.9196876	0.9380774	0.9371624	0.9278496	0.9287273	0.9482296	0.9439682	0.9407614	0.9224698	0.9519487	0.9697853	0.9453818	0.9301138	0.9643778	0.9602732	0.9527974
0.9404055	0.9751358	0.9604708	0.9501546	0.9678084	0.9582288	0.9656019	0.9758897	0.9596213	0.9357603	0.9473033	0.9824587	0.9460136	0.9453987	0.9577689	0.9530371	0.9282917	0.9360087	0.9663427	0.959613	0.9407247	0.9539196	0.957967	0.9279121	0.9101988	0.9420508	0.9352474	0.9266895	0.9300722	0.9327664	0.9272778	0.9213842	0.9411729	0.9515671	0.9199365	0.9351614	0.9386867	0.9298153	0.9165585	0.9376576	0.9441617	0.9432671	0.9365554	0.9634746	0.9608232	0.949995	0.950631	0.954433	0.941158	0.9646143
0.9269602	0.9756476	0.9603414	0.9591021	0.9605991	0.9570871	0.9748049	0.9741975	0.9621725	0.9522501	0.9446872	0.9700903	0.9375692	0.9680596	0.9612732	0.9242615	0.9245449	0.9585601	0.9610536	0.9425173	0.95069	0.9513626	0.9491374	0.9129427	0.9296498	0.958212	0.9274111	0.9156094	0.9413066	0.950263	0.9174022	0.91096	0.9419655	0.9429474	0.9235062	0.9434734	0.954151	0.9337324	0.9318285	0.9410684	0.9450447	0.943442	0.937549	0.945659	0.9683234	0.9489891	0.9456093	0.9621368	0.9472563	0.9602648
0.9339565	0.9781882	0.9533831	0.9467902	0.9695461	0.9660906	0.9586964	0.9670907	0.9593119	0.9569917	0.9423913	0.9523598	0.9517316	0.9596742	0.9380263	0.9333556	0.9509466	0.9580021	0.937146	0.9405199	0.9621051	0.9625585	0.9376267	0.9258257	0.9504667	0.9573031	0.9130458	0.9234284	0.9515558	0.9443667	0.9087401	0.9216395	0.9512421	0.9283284	0.9066228	0.9363729	0.9490517	0.9390531	0.9224888	0.9337217	0.9451154	0.950032	0.9278438	0.9644185	0.9577931	0.9448609	0.9524565	0.9588944	0.94631	0.9533472
0.9339197	0.9656126	0.9587227	0.947565	0.9813696	0.9649484	0.9565083	0.9705605	0.9642808	0.9427172	0.9406727	0.9675642	0.9523603	0.9467272	0.9334836	0.9492509	0.9377724	0.9325312	0.9393836	0.9522237	0.9552985	0.9291506	0.9225314	0.9320407	0.9330912	0.9371016	0.9239047	0.9401366	0.9356653	0.9258326	0.928654	0.9417736	0.936265	0.9262506	0.920895	0.9552279	0.9517162	0.9415117	0.9323102	0.9372618	0.9529021	0.9522456	0.9431472	0.9586226	0.98113	0.9459097	0.9599646	0.9675322	0.9438804	0.952394
0.9368394	0.9818076	0.95596	0.9580494	0.982084	0.949422	0.9638426	0.9732743	0.9626488	0.9297562	0.9437566	0.9694823	0.9391773	0.9384384	0.9632465	0.9377996	0.9124728	0.9341607	0.9562828	0.9576848	0.9337401	0.9423798	0.9511813	0.9270391	0.9159439	0.9477297	0.9341939	0.9151355	0.9379097	0.9456398	0.9333937	0.9273521	0.939277	0.9449915	0.9307639	0.9350388	0.950852	0.951295	0.9282915	0.9303402	0.9448949	0.9655171	0.9585637	0.9529943	0.9738392	0.9470196	0.9621972	0.9548226	0.9466156	0.957734
0.9275115	0.9787343	0.9720245	0.957079	0.9812733	0.9619372	0.9727329	0.9722596	0.951579	0.958779	0.934357	0.9452696	0.9288325	0.9590117	0.9495869	0.9213763	0.9381365	0.9675606	0.9528354	0.9358713	0.9416656	0.9614238	0.951916	0.908828	0.9372556	0.9647842	0.9174069	0.9008494	0.9557423	0.9419875	0.9261056	0.9188246	0.9548235	0.9487836	0.9303978	0.9256966	0.950199	0.9492754	0.9286154	0.9375848	0.9461284	0.9586485	0.9458407	0.9587789	0.9739811	0.9486286	0.9539722	0.9645874	0.9493711	0.958218
0.9292309	0.9838103	0.970874	0.9482658	0.9827494	0.9652337	0.9591765	0.9688407	0.9662174	0.9602949	0.9394904	0.9458421	0.9453148	0.9475105	0.9294191	0.9315432	0.9474674	0.9578571	0.9269478	0.9256925	0.9670882	0.9535997	0.9212353	0.9272601	0.9621274	0.9493993	0.91248	0.9265474	0.9594029	0.9389308	0.902088	0.940409	0.9548231	0.9355559	0.9259174	0.9409079	0.9523848	0.9403155	0.9519645	0.9439135	0.9464407	0.950861	0.9577987	0.9679644	0.9695625	0.9527992	0.9622396	0.9587682	0.9586792	0.9568915
0.9398355	0.9702317	0.9605548	0.9507005	0.9732074	0.9643369	0.9726692	0.9726618	0.9607846	0.9322725	0.9364175	0.9649553	0.9450712	0.9455241	0.9305069	0.9528429	0.9435196	0.9429874	0.9463977	0.9543524	0.9393524	0.9423876	0.9206823	0.9343066	0.9413371	0.922038	0.92952	0.9279613	0.9314517	0.9418153	0.9259053	0.9354454	0.9432022	0.9359768	0.9321586	0.9445212	0.9462573	0.9472013	0.9485028	0.9506956	0.9469757	0.9523503	0.9535399	0.9570794	0.9678969	0.9518327	0.9684285	0.9575375	0.9553858	0.9645941
0.9300065	0.9720543	0.9659788	0.9572761	0.9762844	0.9574929	0.9688552	0.9739789	0.9568909	0.9365839	0.9357066	0.9675141	0.9390211	0.9473893	0.9599981	0.9276488	0.9358262	0.9449648	0.9611744	0.9466217	0.9259006	0.9345637	0.9578424	0.9164402	0.917961	0.9601806	0.9297742	0.918351	0.9335834	0.9626631	0.9354883	0.9379741	0.9434028	0.943745	0.9405527	0.931982	0.9564291	0.9609971	0.9508126	0.9590616	0.9423911	0.9543329	0.9537257	0.9732448	0.9730042	0.9563779	0.9724637	0.9573334	0.9534681	0.9594457
0.9356402	0.9857928	0.9756628	0.9599075	0.9763205	0.9588295	0.9659502	0.9550124	0.9486083	0.9613026	0.9446676	0.932582	0.9427072	0.956959	0.9517299	0.9153582	0.9325345	0.9798844	0.9474127	0.9260553	0.9412934	0.952456	0.9238801	0.8958998	0.933201	0.9661123	0.932806	0.9015709	0.9502631	0.953078	0.920597	0.9236989	0.95281	0.9376776	0.9383376	0.9361591	0.9649578	0.9562816	0.9455625	0.9565958	0.9584622	0.9546516	0.9474951	0.965985	0.9729478	0.9480506	0.9682988	0.9659176	0.9477931	0.9565856
0.9462399	0.9809253	0.9586246	0.9548543	0.9695416	0.9657795	0.9553684	0.960105	0.9649704	0.9517029	0.9311449	0.931828	0.9474296	0.9593738	0.9297984	0.9196798	0.9442683	0.9559403	0.9271341	0.9294512	0.9576271	0.9511748	0.9071864	0.9113624	0.9503613	0.93998	0.9135309	0.9208112	0.9562845	0.940799	0.9193759	0.9463809	0.9447213	0.9358141	0.9273178	0.9455481	0.9576177	0.9537646	0.9520955	0.9680435	0.9542513	0.9644446	0.9421712	0.9507509	0.9836584	0.9656563	0.9689865	0.960619	0.9538622	0.9636599
0.9396544	0.9661387	0.9667579	0.9582173	0.9793955	0.9661167	0.9613117	0.9747139	0.954062	0.9302354	0.9361577	0.95464	0.9466087	0.9405718	0.9393304	0.9444662	0.9390418	0.9378292	0.9531785	0.9535528	0.9386012	0.9317428	0.9238653	0.9437338	0.9393542	0.9477709	0.9345527	0.9452658	0.9437487	0.9315692	0.9438392	0.9564704	0.9359154	0.9319635	0.9516164	0.9540026	0.9503177	0.9518051	0.9664851	0.963699	0.9655469	0.9649541	0.9375875	0.9505434	0.9759292	0.960333	0.9740119	0.9661526	0.9552298	0.9557038
0.9312673	0.9771175	0.9723877	0.947021	0.9693459	0.9593764	0.9718725	0.9456343	0.959699	0.9317728	0.9378364	0.9368513	0.9426956	0.9430629	0.9528881	0.925769	0.9233153	0.9577868	0.9596817	0.9406888	0.9365221	0.9370487	0.9405203	0.912051	0.9319373	0.9532205	0.9521068	0.9171321	0.9349682	0.9510572	0.9383486	0.9343918	0.945804	0.9538241	0.9420339	0.9515267	0.9554855	0.9642854	0.961799	0.9702806	0.9551696	0.9771036	0.9566822	0.9481231	0.9575687	0.9588195	0.9721126	0.9617117	0.9530712	0.9653911
0.9355516	0.9834103	0.9686745	0.9418118	0.9645514	0.9494056	0.9651197	0.9476781	0.965122	0.9642342	0.9393613	0.9202133	0.9346134	0.9689038	0.9376868	0.9223687	0.9420553	0.9627751	0.9507935	0.909861	0.9436568	0.9523012	0.9323808	0.906864	0.9396243	0.9701693	0.9216788	0.915435	0.9516571	0.9560727	0.9208024	0.9404913	0.9604517	0.9516994	0.9407381	0.9454337	0.95801	0.9665087	0.9596544	0.9668639	0.9560112	0.9821651	0.9761019	0.9533188	0.9625653	0.9659911	0.9738932	0.9802613	0.961437	0.9606698
0.9371941	0.991096	0.9660434	0.9544845	0.9667859	0.9577002	0.9561332	0.9438915	0.9535539	0.9476313	0.9425708	0.9201602	0.948305	0.957812	0.9269164	0.9309792	0.9393214	0.9558806	0.9326184	0.9232973	0.9473631	0.9376377	0.9061243	0.930292	0.9673541	0.9446428	0.9234014	0.9432623	0.9561689	0.942038	0.9266936	0.9563692	0.9670383	0.9422496	0.9517515	0.9514995	0.9565234	0.9641569	0.9614396	0.9736657	0.9601383	0.9921503	0.9702941	0.9622898	0.9625899	0.9661254	0.9749599	0.9628089	0.950902	0.957248
0.9346863	0.9834478	0.9688486	0.9478451	0.9582645	0.9548165	0.9503021	0.9539414	0.954358	0.9350543	0.9317455	0.9493915	0.9310565	0.9385271	0.946022	0.9393745	0.9413317	0.9428015	0.9399611	0.9466452	0.938517	0.9219703	0.927677	0.9364055	0.9422845	0.9370965	0.9418618	0.9386527	0.9365875	0.934266	0.9433472	0.9469819	0.9606706	0.9514945	0.9570978	0.9407633	0.9608537	0.9527631	0.9726677	0.9632615	0.9539785	0.9783719	0.9688338	0.9643414	0.9660663	0.9513702	0.9648145	0.9747609	0.9635679	0.9591476
0.9397768	0.9771214	0.972314	0.9532031	0.9508149	0.9588071	0.9597454	0.9485995	0.9591317	0.936083	0.9329705	0.9209483	0.927562	0.963187	0.9510507	0.9223791	0.9263509	0.9520228	0.9588038	0.9288255	0.9181399	0.933016	0.9387753	0.9166287	0.9236867	0.9594857	0.9459022	0.9251383	0.9435224	0.9668699	0.9491589	0.9359741	0.9547822	0.9602985	0.9554017	0.9461098	0.9493818	0.9574735	0.9689098	0.962021	0.95937	0.9754976	0.9612648	0.9585885	0.9675211	0.9388282	0.9593909	0.9627286	0.9567477	0.9541381
0.9274152	0.9691129	0.9555144	0.9343354	0.9473892	0.9613156	0.9567283	0.9328655	0.9467018	0.958987	0.93573	0.8969688	0.9407865	0.9651088	0.9395338	0.9066697	0.9366206	0.9712533	0.9356424	0.8976946	0.9296072	0.952831	0.9114907	0.9224807	0.9491115	0.9648198	0.9264014	0.9080562	0.9474151	0.9496934	0.9314685	0.9421339	0.9490212	0.9463629	0.9474914	0.937564	0.9506556	0.9525654	0.9619284	0.9548325	0.9584231	0.9711492	0.9583379	0.9628749	0.9727107	0.9358251	0.9462448	0.9562906	0.9473009	0.956651
0.9328814	0.9716117	0.9582809	0.9360281	0.9519223	0.9559291	0.942573	0.9324002	0.9593285	0.9375803	0.9196912	0.8988371	0.9375961	0.9518818	0.9116326	0.9230087	0.9409253	0.9473701	0.9279108	0.9139394	0.9407412	0.9239297	0.9027356	0.9327325	0.9677379	0.9411058	0.9261738	0.9388212	0.9450052	0.9380567	0.9333184	0.9578214	0.9578928	0.9468669	0.966721	0.9615563	0.9527037	0.9627448	0.9625982	0.9675661	0.9559925	0.9690751	0.9539656	0.9664613	0.9811024	0.946464	0.9358923	0.94424	0.9520329	0.9312511
0.9299161	0.9707183	0.9672218	0.9380808	0.9345778	0.9480218	0.9358592	0.9323356	0.9578234	0.9162111	0.9272315	0.9236877	0.9299933	0.9363309	0.9275709	0.9378892	0.9342869	0.9357264	0.9490568	0.9398096	0.9214388	0.9143705	0.9305287	0.9435486	0.9329829	0.936449	0.9464364	0.9474809	0.9356414	0.9400711	0.9470008	0.9398124	0.9373411	0.9467386	0.9621897	0.9600934	0.9462267	0.957487	0.9661234	0.9569267	0.9492978	0.9713253	0.9488128	0.9644216	0.9772117	0.9541637	0.9351618	0.9372391	0.9357633	0.9445461
0.9301469	0.9816061	0.9674358	0.9342122	0.9369704	0.9476543	0.9506053	0.9339118	0.9567949	0.9269338	0.9332718	0.9186157	0.9218902	0.9535633	0.9539805	0.9292211	0.9282685	0.9678474	0.9646519	0.9160947	0.9166529	0.9430727	0.9384904	0.9181329	0.9353598	0.9545689	0.9428211	0.9312756	0.9270788	0.9669877	0.947809	0.9361497	0.9439943	0.9652973	0.9624737	0.9615843	0.9588092	0.9549622	0.9567408	0.9580109	0.9587048	0.9722529	0.9610043	0.9528185	0.9699583	0.9532728	0.946839	0.9314875	0.9329654	0.9525444
0.9249487	0.9782921	0.9657422	0.9250522	0.9370479	0.9539594	0.943012	0.919029	0.9545143	0.9574808	0.9226794	0.8871463	0.9477339	0.9727436	0.9205993	0.9257692	0.9539587	0.9725482	0.9450486	0.9069124	0.9406705	0.9317624	0.9134839	0.915435	0.9559847	0.9676001	0.9370299	0.9351736	0.9485533	0.9484311	0.9421725	0.9373644	0.9582685	0.9479462	0.9544337	0.9625738	0.9561277	0.9624566	0.954202	0.9506571	0.9567446	0.9776108	0.950292	0.9519259	0.9690472	0.9487045	0.9557548	0.9402152	0.936692	0.9419853
0.935622	0.9827083	0.9620524	0.9320547	0.9507369	0.9602232	0.9428802	0.9380819	0.9541358	0.9328627	0.9311167	0.9176416	0.9337128	0.9501893	0.9177907	0.9380144	0.9503778	0.9533311	0.9310272	0.9162627	0.9477339	0.9260245	0.9185171	0.9507581	0.9648958	0.9448382	0.9425439	0.9485921	0.9459648	0.9303533	0.9504373	0.9501446	0.9550981	0.9478658	0.9444376	0.9705628	0.9638983	0.9631713	0.9592959	0.9456463	0.9460969	0.9655388	0.9547554	0.9613965	0.9691117	0.9401302	0.9516557	0.9443822	0.9265028	0.9444287
0.9344915	0.9754071	0.9603207	0.9310032	0.9376114	0.955693	0.9500848	0.9343623	0.9604446	0.9213167	0.9227172	0.9255092	0.9253691	0.9295288	0.9471265	0.9385374	0.9343491	0.9509934	0.9615068	0.942431	0.9153751	0.9224685	0.9458032	0.9501826	0.9296699	0.9442091	0.9578197	0.9413713	0.9330551	0.9443415	0.964257	0.9401919	0.9525206	0.9423298	0.9623623	0.9487516	0.9644148	0.96293	0.9541391	0.9454823	0.9451053	0.9624192	0.948722	0.9619083	0.960102	0.9454484	0.945877	0.9534291	0.9300802	0.9285266
0.9261821	0.9625048	0.9573261	0.9208129	0.9266073	0.9523815	0.94225	0.92039	0.9391606	0.947563	0.9207808	0.918171	0.9306269	0.9609218	0.9483558	0.9270472	0.9214592	0.9599183	0.9437745	0.9099439	0.9205475	0.9323046	0.9447135	0.9235528	0.9272617	0.9685088	0.9546011	0.9384654	0.945161	0.9536012	0.9565421	0.9326626	0.9647763	0.9567825	0.9471976	0.9486052	0.9613779	0.9646128	0.9717935	0.9579344	0.9400829	0.9651726	0.9479897	0.9450116	0.9670511	0.9343053	0.9397761	0.9418878	0.936614	0.9278018
0.9133321	0.969284	0.9513674	0.9148762	0.9331743	0.9519154	0.9355378	0.9095185	0.9514548	0.9536818	0.914081	0.8925863	0.9388989	0.957341	0.9235182	0.9223223	0.9435765	0.9748536	0.9341055	0.9050057	0.9432683	0.9269231	0.9096863	0.918856	0.9516304	0.9485306	0.9184947	0.9402708	0.9556452	0.9385402	0.9376814	0.940626	0.9530316	0.9414636	0.9471699	0.9560444	0.962205	0.9544056	0.9583365	0.9464942	0.9341526	0.9556245	0.9277197	0.9493826	0.9691172	0.9319061	0.9286352	0.9264055	0.9374813	0.9113269
0.9206304	0.9684374	0.9491568	0.9079931	0.9262451	0.9415659	0.9287035	0.9253728	0.9539334	0.9267777	0.9056415	0.9182156	0.9457792	0.9300386	0.9104665	0.9519195	0.946473	0.947724	0.930025	0.9281625	0.9418534	0.9190196	0.9188039	0.9468195	0.9491902	0.9368231	0.9445263	0.9553741	0.9449079	0.9393387	0.942713	0.9572282	0.9483706	0.9379634	0.9519535	0.9641689	0.9382137	0.9464971	0.9590166	0.9520303	0.9442935	0.946883	0.9384362	0.9540073	0.9522168	0.9391745	0.9305162	0.9417726	0.9339793	0.9301292
0.9203363	0.9741273	0.9503486	0.9153552	0.9214866	0.9367582	0.9372569	0.9311128	0.9436861	0.916406	0.9250442	0.9362358	0.9331857	0.9325684	0.9520426	0.9461187	0.943153	0.9491436	0.95518	0.9411972	0.9124214	0.9141927	0.9388435	0.9349486	0.9266321	0.9344821	0.9623752	0.9604771	0.9352485	0.9408807	0.9517767	0.9517688	0.9327571	0.940521	0.9599365	0.9398644	0.944501	0.9490491	0.9580021	0.9517939	0.9403715	0.9489368	0.9389913	0.9405762	0.9555243	0.9206547	0.9356586	0.9352894	0.9289143	0.9302855
0.9301355	0.9823191	0.9549025	0.9229121	0.9188111	0.9464488	0.9548682	0.9280365	0.9459771	0.948444	0.9347371	0.92436	0.9355371	0.9564433	0.9548563	0.9328976	0.9406247	0.9769657	0.9581467	0.9159574	0.9381971	0.9345691	0.9421262	0.9220969	0.9437138	0.9629672	0.949644	0.9501262	0.9473736	0.9543753	0.9436431	0.9404219	0.9540799	0.9492827	0.9461929	0.952725	0.9557783	0.9500666	0.9482385	0.9552315	0.9544356	0.9461333	0.9284658	0.9444474	0.9621967	0.9278386	0.9342601	0.9402333	0.9494353	0.9377682
0.9285106	0.9798131	0.9632948	0.9158421	0.9363404	0.9594025	0.9444172	0.9146946	0.9507038	0.9447289	0.933614	0.9072221	0.9506817	0.9637378	0.9385313	0.9361213	0.9554345	0.9711276	0.9413507	0.9095289	0.952956	0.9418417	0.932414	0.936954	0.959891	0.9601406	0.9377314	0.9485605	0.9629328	0.957025	0.9391968	0.9597562	0.9647757	0.9414694	0.9443308	0.9560338	0.959845	0.946836	0.9501026	0.9514669	0.9469643	0.942432	0.930373	0.9368532	0.963957	0.9359175	0.9249482	0.9365482	0.9396311	0.9259693
0.920599	0.9841297	0.9649556	0.9176523	0.9338527	0.9564406	0.9412766	0.9213083	0.9503519	0.932821	0.9353487	0.9446095	0.9503607	0.9545672	0.9293817	0.9590055	0.9608254	0.9487311	0.9423086	0.9503348	0.9445225	0.9175699	0.923423	0.9573108	0.9474488	0.9341166	0.9386704	0.9661564	0.9572171	0.951901	0.9490198	0.9575496	0.9564924	0.9448967	0.9563431	0.9503561	0.9578753	0.9443317	0.9546738	0.944279	0.9507312	0.9438937	0.9276674	0.9461753	0.9573923	0.9146836	0.9305244	0.9480784	0.9420632	0.9238906
0.9214761	0.9620088	0.960117	0.9190672	0.9335507	0.9516094	0.9429861	0.9405896	0.9561476	0.9280029	0.9313257	0.9519877	0.9403433	0.9449675	0.9500847	0.9578643	0.9302149	0.9504435	0.95493	0.9433959	0.9255636	0.929335	0.9594526	0.9564284	0.9267561	0.9463032	0.9637859	0.9617737	0.9438407	0.9513064	0.95032	0.9458634	0.9452722	0.9478302	0.9512425	0.9442954	0.955193	0.9527108	0.9400776	0.9400594	0.9502615	0.9506453	0.932688	0.9375331	0.9570895	0.9319855	0.9230937	0.939042	0.9321824	0.9282183
0.9300714	0.9891245	0.9576231	0.9188932	0.9366881	0.9519718	0.9547144	0.920686	0.9576391	0.9501262	0.9354204	0.9368035	0.9304141	0.9631931	0.963802	0.9494637	0.944507	0.9778121	0.9630349	0.9412331	0.9334488	0.9503515	0.9542895	0.9302803	0.9435911	0.9602292	0.9437414	0.9351053	0.9436331	0.9816422	0.9468747	0.944731	0.9500456	0.9533796	0.953071	0.9389237	0.9621877	0.9501801	0.9360611	0.9437975	0.9446956	0.9538429	0.9362125	0.9476504	0.9631038	0.9310338	0.9250257	0.9443143	0.9427016	0.9349969
0.9306982	0.9823608	0.9605485	0.9165748	0.9355342	0.9647216	0.940976	0.9247142	0.9587608	0.9493419	0.9377209	0.937139	0.9585601	0.9519036	0.93433	0.9561383	0.9630777	0.9710124	0.9428805	0.9327541	0.9631806	0.9445878	0.9332781	0.9366239	0.9615675	0.9496174	0.9243129	0.9521409	0.9632421	0.9644016	0.9302692	0.9514444	0.9745634	0.9453998	0.937075	0.9509565	0.9653588	0.9357171	0.9281391	0.9426961	0.9357843	0.9456704	0.9326266	0.940052	0.9538607	0.9332908	0.9372419	0.9420366	0.9451964	0.9370017
0.9293859	0.975717	0.9621966	0.925786	0.9395281	0.9546278	0.9476941	0.9524493	0.9701481	0.9387095	0.9358264	0.9468431	0.9591055	0.9463849	0.9407275	0.9710829	0.9631007	0.9557666	0.9578745	0.9652917	0.9554503	0.9296785	0.9527394	0.9623201	0.9474507	0.940094	0.9523811	0.9703226	0.9509168	0.9465946	0.9469669	0.96149	0.9515089	0.9492913	0.9450009	0.9496809	0.9510931	0.9471666	0.9500323	0.9485288	0.9355321	0.9446735	0.9269437	0.9527372	0.9694318	0.9395975	0.940289	0.9424566	0.9510849	0.9413994
0.9335323	0.9748993	0.9695492	0.920132	0.9356345	0.9518058	0.9605623	0.9575611	0.9662692	0.9388998	0.9402259	0.9650516	0.9407018	0.9477851	0.9685163	0.9539713	0.9441585	0.9521783	0.9751187	0.9671123	0.9404139	0.9528724	0.9800116	0.9427067	0.930673	0.9547576	0.9661879	0.9413379	0.9410572	0.9549043	0.9615027	0.9469652	0.9478522	0.9606577	0.9440802	0.9422667	0.9503048	0.9451918	0.9394083	0.9320434	0.9324694	0.941254	0.943317	0.9484732	0.9608048	0.9265249	0.9335663	0.9426229	0.9388771	0.9448422
0.921302	0.9803728	0.9639075	0.925832	0.9403615	0.963223	0.9630121	0.9376832	0.9692702	0.9639457	0.9463497	0.9573821	0.9466781	0.9712752	0.9669264	0.9541445	0.9585921	0.9782522	0.95667	0.9380309	0.9604366	0.9626617	0.9569837	0.9316794	0.9408925	0.9737128	0.9383057	0.9378539	0.9596958	0.9673359	0.9349058	0.933496	0.9633077	0.9569065	0.9408416	0.9392051	0.9632977	0.9493063	0.9390493	0.9497685	0.9433352	0.9504571	0.9333557	0.9575445	0.9631281	0.9279283	0.9386221	0.9499553	0.9393564	0.9459287
0.9298918	0.9729308	0.9690031	0.9372019	0.9634968	0.9689915	0.9560387	0.9540515	0.965761	0.9642938	0.9416389	0.9523147	0.9698101	0.9732447	0.9485062	0.9607307	0.9679324	0.9768024	0.9500329	0.9464104	0.9891317	0.9525552	0.9324833	0.942411	0.9592468	0.9569902	0.9335378	0.9519371	0.9657174	0.9483375	0.9339221	0.9545679	0.963363	0.9407952	0.9330701	0.9447294	0.9527748	0.950697	0.9431891	0.9438748	0.9468639	0.9373892	0.9279578	0.9588625	0.9792026	0.9388779	0.9383709	0.9399643	0.9456773	0.9426108
0.9394705	0.9813231	0.9687048	0.9348533	0.9549003	0.9602716	0.9541876	0.9633468	0.986137	0.9448756	0.9459883	0.9735205	0.9694579	0.9466137	0.9486453	0.968132	0.9618428	0.9492937	0.9524092	0.9775696	0.9613396	0.9404195	0.9646507	0.9624431	0.9446481	0.9358534	0.9468373	0.9627586	0.9509148	0.9481652	0.950674	0.9506628	0.9549734	0.9393689	0.9409889	0.9461205	0.9569976	0.9530941	0.9417955	0.9396109	0.9354556	0.948887	0.9386257	0.9592985	0.9660933	0.9296936	0.9352031	0.9530569	0.9489871	0.9483518
0.9358481	0.9801671	0.9641829	0.9409812	0.9612093	0.9560251	0.9666502	0.9528149	0.9606136	0.9422988	0.9517323	0.9732747	0.952094	0.9538497	0.9695227	0.9683208	0.9412122	0.9579162	0.9733159	0.9729917	0.9387394	0.9576365	0.9835054	0.9343724	0.925509	0.9641597	0.9458794	0.9326871	0.9444208	0.9601594	0.9551561	0.934576	0.9505094	0.9501496	0.9467243	0.9385227	0.949948	0.954861	0.9302213	0.9326134	0.9507983	0.9405437	0.9414088	0.9607928	0.9750659	0.9358703	0.9456945	0.949765	0.9520586	0.9517761
0.9399589	0.9685997	0.9701877	0.9309113	0.9496694	0.9781485	0.9790864	0.9495991	0.9742102	0.9691107	0.9435136	0.9612451	0.9641059	0.9597627	0.9599012	0.9502243	0.9485423	0.9789146	0.9598567	0.9408916	0.9751142	0.9781418	0.9596922	0.9295776	0.942016	0.9750233	0.9329367	0.925567	0.9621184	0.9555642	0.9271879	0.936768	0.9516747	0.9546043	0.9231391	0.9347199	0.9591554	0.9514251	0.9186194	0.9388985	0.9525135	0.9459887	0.9293695	0.9541887	0.9667407	0.9374052	0.9345581	0.9543986	0.9447064	0.9530271
0.9276139	0.9919894	0.9639992	0.9326476	0.955608	0.9617826	0.9584235	0.9560876	0.9718292	0.9599058	0.9515303	0.9718439	0.9698309	0.9569201	0.9501687	0.9542413	0.9763425	0.9684802	0.944457	0.9608627	0.9879596	0.9557096	0.9353484	0.93765	0.9525891	0.9552795	0.9321269	0.9470479	0.9572871	0.9444976	0.9220884	0.9495694	0.9561246	0.9410342	0.9377742	0.947401	0.9551289	0.9374678	0.9367386	0.9383873	0.9378084	0.9401678	0.9371972	0.953679	0.9651545	0.9413968	0.9307665	0.9480452	0.9555634	0.9533379
0.940611	0.9820536	0.9655557	0.9430335	0.9703785	0.9601578	0.9576103	0.9735683	0.9646841	0.9368445	0.9559604	0.9816353	0.9522706	0.9433024	0.9607471	0.9722682	0.9490299	0.9490018	0.9598008	0.9758198	0.9625225	0.9388654	0.9662586	0.9504293	0.9373117	0.9375366	0.94347	0.9471422	0.9374262	0.942689	0.9374675	0.9478086	0.9533861	0.943973	0.9324906	0.9387531	0.9447557	0.9243679	0.925769	0.9450192	0.9336525	0.9370606	0.9397499	0.9565381	0.9646497	0.93975	0.943386	0.9448287	0.9445027	0.9567445
0.9375797	0.9771858	0.9670449	0.9364076	0.9623087	0.9549071	0.9778471	0.9703741	0.9650957	0.9459518	0.9488686	0.9908361	0.9380473	0.959817	0.9734123	0.9555485	0.9417267	0.9598626	0.9628361	0.9652694	0.9445818	0.9478586	0.9595891	0.9234454	0.9118141	0.9568968	0.940716	0.9354268	0.9396472	0.9448711	0.939952	0.9361806	0.9471532	0.9594848	0.9221516	0.9259008	0.9499533	0.9394855	0.9194467	0.9378873	0.9327781	0.9408154	0.925531	0.9553189	0.9604641	0.9493744	0.949772	0.9442408	0.9471149	0.9495817
0.9241695	0.9756671	0.9658736	0.9447454	0.9682887	0.9588234	0.9605856	0.9610857	0.9690138	0.9556293	0.9497069	0.9660702	0.9603891	0.9620256	0.9545558	0.942469	0.9469262	0.9710345	0.9438543	0.9352662	0.9645618	0.9707148	0.9463594	0.9269437	0.9418175	0.9599418	0.9279715	0.927161	0.9587432	0.9558915	0.9157303	0.9281848	0.957901	0.9320598	0.9229509	0.9329994	0.9601626	0.9401331	0.9163318	0.9299752	0.9393884	0.9492858	0.9267227	0.9454465	0.9681009	0.9434968	0.944442	0.9445279	0.9461644	0.9501533
0.9213367	0.9879889	0.9699547	0.9557955	0.9777122	0.9691972	0.9607607	0.9730413	0.9655445	0.9480576	0.9476771	0.9668499	0.9721477	0.9536251	0.9404042	0.962352	0.9638506	0.955423	0.9421447	0.9481971	0.9795475	0.9593742	0.9304925	0.9360981	0.9555078	0.9442886	0.9143979	0.9468729	0.9564286	0.9359754	0.920458	0.9396317	0.9553957	0.9457949	0.9199341	0.9322419	0.9636507	0.9298687	0.9228245	0.9350407	0.9419443	0.9440151	0.9443605	0.9493763	0.9735126	0.9453275	0.9469022	0.9559746	0.9500184	0.9372182
0.9521299	0.9667196	0.9581296	0.9520339	0.97308	0.9657691	0.9640933	0.9806914	0.9667275	0.9402269	0.9449011	0.9921932	0.9492942	0.9304521	0.9613548	0.9621754	0.953081	0.9416138	0.9559715	0.9751385	0.9449345	0.9472444	0.9605074	0.9407592	0.924445	0.9394671	0.9419256	0.9452855	0.9387399	0.9446139	0.9361394	0.9430368	0.9528065	0.9359035	0.9223816	0.9316674	0.9496221	0.9430031	0.9392273	0.946936	0.9482363	0.9491787	0.9397728	0.9588365	0.9653333	0.9421471	0.9626178	0.9582907	0.9560283	0.9552627
0.9342585	0.981334	0.9677319	0.9413607	0.9706615	0.9688265	0.9703444	0.971789	0.966665	0.9418655	0.9523941	0.969899	0.9455769	0.9588775	0.9676679	0.9401533	0.9338955	0.9647148	0.9562558	0.9470594	0.9390962	0.9487135	0.9668339	0.9137314	0.9287245	0.9586556	0.950053	0.9125724	0.9464879	0.9578834	0.930457	0.9291751	0.9475312	0.9362851	0.9246962	0.9270704	0.9626873	0.9461323	0.9325366	0.9431799	0.9306588	0.9529532	0.9336807	0.9581881	0.9709315	0.9446843	0.952125	0.9636858	0.9538013	0.9453108
0.9347035	0.979285	0.9678954	0.9439557	0.9822305	0.9773641	0.985326	0.9642063	0.9654157	0.9705685	0.9407108	0.9624035	0.9452393	0.9680832	0.9521616	0.9334615	0.949902	0.9678985	0.9424064	0.9380922	0.9704381	0.9584574	0.9304905	0.9241894	0.9424743	0.9613099	0.912633	0.9254453	0.9536671	0.9450208	0.914519	0.9319507	0.9620087	0.9405467	0.9173193	0.9323386	0.9612695	0.9339257	0.9203311	0.9211028	0.9445179	0.9484766	0.9433895	0.9604343	0.9633915	0.9454162	0.9608546	0.97346	0.9629215	0.9645463
0.9336068	0.9838388	0.9671128	0.9492838	0.9807835	0.9662644	0.9611415	0.9746323	0.9552277	0.9482727	0.9469523	0.9684479	0.9593658	0.9506658	0.9389222	0.9491185	0.9576319	0.9391236	0.9389915	0.9478488	0.962408	0.9447973	0.9321393	0.9398415	0.9495161	0.9285326	0.9198488	0.9364913	0.9538789	0.9359999	0.9072879	0.9503785	0.9523935	0.9321187	0.9286954	0.936959	0.9452694	0.9382711	0.934063	0.9474709	0.9348839	0.9567776	0.9466741	0.958302	0.9658105	0.949906	0.9558691	0.9653456	0.9567315	0.9595785
0.9338695	0.9768759	0.9617823	0.9611005	0.9780543	0.9666472	0.9691992	0.987968	0.9739852	0.9283738	0.9458436	0.977924	0.9452219	0.93776	0.9514472	0.9498137	0.9369023	0.9352603	0.9605126	0.961235	0.9373991	0.937718	0.9494966	0.9385116	0.9184753	0.9450305	0.9445137	0.9302501	0.9378215	0.9414671	0.9229685	0.9393004	0.9408658	0.9491716	0.9246139	0.936846	0.9465977	0.9474338	0.9401214	0.9499709	0.9434356	0.949733	0.9415536	0.9488306	0.9624975	0.9542678	0.9627955	0.9611311	0.9550201	0.9688153
0.9464254	0.9713028	0.9643766	0.9526566	0.9763679	0.9642406	0.9680614	0.9730077	0.9590784	0.9627358	0.9409272	0.9544044	0.9388757	0.9484858	0.9628178	0.9348795	0.9264303	0.9603922	0.9560512	0.9426757	0.9499409	0.952905	0.9487295	0.9163073	0.9171785	0.9590673	0.9328154	0.915862	0.9487346	0.9587015	0.9230884	0.9313465	0.9492714	0.9517594	0.9250878	0.9354425	0.9541325	0.949396	0.933938	0.9446099	0.9509185	0.9515205	0.9512903	0.9599041	0.9660626	0.9498056	0.9622345	0.9531665	0.962152	0.9575078
0.9395223	0.9763658	0.9547763	0.9501146	0.9812679	0.9613794	0.9656458	0.9598321	0.9574924	0.9557892	0.9517872	0.9380392	0.9431883	0.9485296	0.9414869	0.9245442	0.9375616	0.9650907	0.934264	0.9361773	0.9623883	0.9554758	0.9245116	0.9201005	0.9358861	0.9448333	0.9172848	0.9190401	0.9592	0.942255	0.9021099	0.929733	0.9509417	0.9279577	0.9172896	0.9348633	0.9507376	0.9350112	0.9459898	0.9506455	0.9384505	0.9495499	0.9414008	0.9436374	0.9604324	0.9486884	0.9601185	0.9597607	0.938561	0.9527305
0.948707	0.9716178	0.9624873	0.9268469	0.9741312	0.9510907	0.9422346	0.9734042	0.9657815	0.9328355	0.927139	0.9495485	0.9431841	0.9310063	0.912965	0.9164876	0.9479402	0.9385493	0.9268616	0.9375955	0.9428195	0.9247447	0.9182348	0.9234437	0.932534	0.9320836	0.9199842	0.9250973	0.9380414	0.9354876	0.9204795	0.9395514	0.945227	0.9343458	0.9316289	0.9402175	0.9423774	0.9288925	0.9379227	0.9408565	0.9454693	0.9641935	0.9557786	0.9507786	0.9685461	0.9419514	0.9522812	0.9675819	0.9470468	0.9638863
0.9397973	0.9764759	0.9664624	0.9668079	0.9727698	0.9567242	0.9673938	0.9783516	0.9518294	0.9323734	0.9426817	0.9663786	0.9421228	0.9362919	0.9439038	0.9287636	0.933424	0.9364047	0.9538238	0.9656193	0.9303241	0.9326168	0.9344842	0.9224988	0.917539	0.9425565	0.941991	0.9320117	0.9250689	0.9516754	0.9492466	0.9265203	0.9403338	0.9455867	0.9431715	0.9355337	0.9489107	0.9438252	0.9424019	0.9397218	0.9546854	0.9677136	0.9452403	0.9466449	0.9607207	0.9457152	0.9617657	0.9644289	0.9519202	0.9571239
0.9333985	0.9801222	0.9517493	0.9519799	0.9699071	0.9558652	0.9671419	0.9583011	0.9612749	0.9561694	0.9294349	0.9385959	0.9318839	0.9475402	0.9442563	0.9211765	0.921102	0.9578861	0.9454459	0.9269577	0.9225529	0.9484842	0.9303778	0.9091416	0.9204072	0.9540173	0.9246289	0.9070165	0.9392086	0.9547126	0.9247096	0.9231754	0.9424181	0.9374539	0.9330658	0.9460285	0.9462623	0.9449379	0.9382427	0.9503804	0.9425889	0.9616589	0.9422691	0.9493074	0.9654574	0.9504646	0.9531454	0.9487463	0.9564287	0.9520273
0.9254268	0.9748882	0.9551185	0.9428641	0.9643184	0.9484979	0.9654467	0.9529928	0.9461721	0.9492419	0.9326815	0.9136468	0.9387365	0.9557217	0.9255375	0.9169218	0.9321806	0.9628064	0.932222	0.9082282	0.9619751	0.9514122	0.9047676	0.9083303	0.9457853	0.9508407	0.9067673	0.9166405	0.9490259	0.9259282	0.9078381	0.9382492	0.9522399	0.928767	0.9188546	0.9398899	0.9529298	0.9456287	0.9476363	0.9565094	0.9357508	0.966226	0.9411008	0.9549226	0.9639132	0.9576475	0.9599903	0.9562627	0.9444238	0.9381746
0.9282199	0.9755322	0.955252	0.9521728	0.9567955	0.95065	0.9466367	0.9582672	0.9371612	0.9295576	0.926529	0.925575	0.9420925	0.9381948	0.9094128	0.9202836	0.9366111	0.928585	0.9277182	0.9303661	0.9413003	0.9257585	0.9050958	0.9176246	0.9375118	0.9292772	0.9207558	0.9386847	0.9397737	0.9269074	0.9183738	0.9354909	0.9409665	0.9271355	0.9318516	0.9371087	0.9337691	0.9349316	0.9471313	0.9536984	0.9355817	0.9572188	0.9495863	0.9496008	0.9523103	0.9431002	0.9581024	0.9428426	0.9316113	0.9428495
0.9268333	0.9624297	0.9610026	0.9497659	0.9531237	0.9435171	0.9446508	0.9553069	0.9458612	0.9145805	0.9226643	0.9309611	0.9169258	0.9256709	0.9404652	0.9194364	0.9127488	0.9322365	0.950285	0.9354712	0.9110482	0.9250757	0.9312508	0.9140971	0.913549	0.9384601	0.9363583	0.9160926	0.91449	0.9375877	0.930969	0.9195071	0.9331433	0.9333245	0.9356225	0.9369144	0.939055	0.9353579	0.9541786	0.9537437	0.94677	0.9622099	0.9470583	0.9554212	0.9580084	0.9457593	0.9433907	0.9393667	0.9446261	0.9477513
0.9202225	0.9737265	0.9619221	0.9423303	0.9419635	0.9417679	0.9461576	0.9360804	0.9426343	0.9330266	0.9261428	0.9066379	0.9097291	0.9463978	0.9359239	0.9045265	0.9089336	0.9521032	0.9324541	0.8966218	0.9137945	0.9327743	0.9076911	0.8825487	0.9259269	0.9573081	0.913655	0.8825666	0.9267859	0.9398541	0.9202854	0.9187652	0.9270375	0.9364558	0.9309562	0.9257042	0.9427229	0.9405366	0.9485034	0.9446538	0.9341747	0.9551773	0.9292056	0.9509467	0.9533743	0.9343355	0.9472181	0.9371363	0.9462599	0.9542393
0.9059302	0.9694269	0.9513971	0.9289574	0.9440579	0.9374226	0.9430245	0.9245019	0.9392476	0.9456475	0.9154006	0.8860636	0.922902	0.9392324	0.8958948	0.8954045	0.9349834	0.9551622	0.9169176	0.8910446	0.9328523	0.9257662	0.8845602	0.9013976	0.9372726	0.9369084	0.9008734	0.9047783	0.9317981	0.9353049	0.9157865	0.9242203	0.9376828	0.9252673	0.9226789	0.9333333	0.9425078	0.9386741	0.935913	0.9421826	0.9331321	0.9541953	0.9369536	0.9344433	0.9576993	0.9310426	0.9462341	0.9477098	0.9337765	0.9370884
0.9352421	0.9657692	0.951488	0.9322577	0.9489105	0.946792	0.9432071	0.9386729	0.9498682	0.9189661	0.9053061	0.8963164	0.9184822	0.9217755	0.9094716	0.9165115	0.9313164	0.9226579	0.9242445	0.9113312	0.9198831	0.8999354	0.8969077	0.9243073	0.9261736	0.9112919	0.9187445	0.9253582	0.9206508	0.914765	0.925036	0.9408865	0.9327246	0.9306087	0.9238372	0.9417648	0.9387311	0.9342827	0.9481178	0.9450226	0.9341962	0.9628585	0.933737	0.9428687	0.9549711	0.9419523	0.9381119	0.9418511	0.9248072	0.9373911
0.9278763	0.9532911	0.9453416	0.9192741	0.9359963	0.9297986	0.9386929	0.9378721	0.9399623	0.9076116	0.9106893	0.9018179	0.9104328	0.9183181	0.9279685	0.9036263	0.9120053	0.9242708	0.9354973	0.9191861	0.8944139	0.8902357	0.9189097	0.9040087	0.9062737	0.9259211	0.9275875	0.9124687	0.9039684	0.9225637	0.9225022	0.9166391	0.9110297	0.926667	0.9461045	0.9302704	0.93998	0.9344592	0.9449861	0.9461132	0.9392572	0.9589216	0.9281453	0.9298258	0.945174	0.9334909	0.9356977	0.9469274	0.9235326	0.9276593
0.9092843	0.9482246	0.9438436	0.9112062	0.9371743	0.9527609	0.9457297	0.9117199	0.9277856	0.9317787	0.9070373	0.8719037	0.9084498	0.9356358	0.9253844	0.8742849	0.9174193	0.9490992	0.9177967	0.8769744	0.9102046	0.915797	0.9050854	0.8939726	0.928557	0.9491215	0.911935	0.8949611	0.9338217	0.9265451	0.9235619	0.9148194	0.9324439	0.9253107	0.934653	0.9319092	0.9432345	0.9381961	0.9293277	0.9325757	0.9268915	0.9389908	0.930549	0.938941	0.9438312	0.9327861	0.9350575	0.9326468	0.9231336	0.9269312
0.9163066	0.9649236	0.9451483	0.9089857	0.9264865	0.9438719	0.9215641	0.900743	0.9338864	0.9367715	0.8915096	0.8684472	0.9222776	0.9457448	0.8868734	0.9038053	0.928617	0.9360173	0.9121753	0.8852286	0.9221429	0.9070999	0.8755269	0.9121928	0.934262	0.9306402	0.8963029	0.9239279	0.9248882	0.9212132	0.9132966	0.921055	0.9466566	0.9186246	0.9182775	0.9259761	0.9326702	0.9332572	0.9417434	0.9342064	0.9289433	0.9526771	0.9249761	0.9294695	0.9505482	0.933023	0.928272	0.9235596	0.9233289	0.9087491
0.9139326	0.9582001	0.9386231	0.9067355	0.9318968	0.938737	0.9274055	0.9211152	0.9425133	0.9030936	0.9049995	0.8937925	0.9168003	0.9121771	0.9017239	0.9030008	0.9182045	0.9077984	0.9204404	0.9125244	0.9124787	0.8870216	0.885827	0.9251718	0.9203731	0.9046517	0.9181094	0.9361288	0.9179748	0.9109642	0.9238616	0.9300216	0.9190821	0.9226067	0.942629	0.9395261	0.9382659	0.9327969	0.9519462	0.9466877	0.9228516	0.9467884	0.9199112	0.9232067	0.9443616	0.9246663	0.9344932	0.9365038	0.9171691	0.9188299
0.9040014	0.9538838	0.9387696	0.9063487	0.9080994	0.9220155	0.9309242	0.9039242	0.9352936	0.9114167	0.902812	0.9110111	0.905673	0.9280242	0.9222223	0.9090841	0.9005665	0.9385827	0.9358108	0.9008963	0.8857052	0.902785	0.9244128	0.9116175	0.900817	0.9237931	0.9346506	0.9140234	0.90708	0.9320962	0.9385291	0.9232342	0.9202164	0.9314723	0.9484646	0.9190154	0.9429389	0.9522995	0.9437732	0.9475585	0.9239519	0.9415216	0.941417	0.9345914	0.9435175	0.9203607	0.9235054	0.9187742	0.9167646	0.9204796
0.9061626	0.9680671	0.9453144	0.9180689	0.9093883	0.9311983	0.9288672	0.896463	0.922014	0.9273199	0.9097185	0.8690022	0.9106159	0.93448	0.9272913	0.9078928	0.9072589	0.9535847	0.9286355	0.8686635	0.9087723	0.9108639	0.8974188	0.8861284	0.9293915	0.9478325	0.8987513	0.8944126	0.9310554	0.9406435	0.924226	0.9158622	0.9404961	0.943229	0.9213634	0.9316164	0.9415876	0.9496429	0.9512025	0.9224502	0.927933	0.9421711	0.9226517	0.9318429	0.9476503	0.9237602	0.9247321	0.9315072	0.9328866	0.9230489
0.9115693	0.9595394	0.9301558	0.8885623	0.9036239	0.9242623	0.9144637	0.8989602	0.9270263	0.9152406	0.8896806	0.871213	0.9237914	0.9424098	0.8947147	0.8999178	0.9263102	0.9507279	0.9013526	0.8778663	0.927998	0.9012603	0.8823289	0.9109839	0.9365598	0.9210717	0.8902508	0.9261784	0.9230694	0.9246632	0.9086148	0.9352806	0.9301745	0.9173586	0.9148634	0.9275602	0.9219823	0.9324577	0.9336456	0.9341341	0.9320022	0.939232	0.9197436	0.923856	0.9332075	0.9143998	0.9170984	0.9198712	0.9113141	0.9044182
0.9104934	0.9556515	0.939202	0.9057237	0.9147108	0.928259	0.9078985	0.9147804	0.9425355	0.9083624	0.8984241	0.9028664	0.9147948	0.9092858	0.9127649	0.9214579	0.9216548	0.9166849	0.9251603	0.912819	0.9144983	0.8904797	0.9043852	0.9324584	0.9222139	0.9255913	0.9301269	0.9358236	0.924836	0.9101268	0.9411712	0.9297834	0.9247143	0.9233814	0.9356816	0.9399471	0.9331641	0.9219267	0.9486341	0.9346843	0.9234896	0.9485005	0.9189914	0.9254524	0.9440567	0.9201517	0.9181239	0.9131767	0.9019734	0.9160175
0.9091661	0.9508336	0.9399328	0.9043202	0.9153251	0.9261101	0.9398123	0.9066795	0.9363834	0.919785	0.9166675	0.9051243	0.8997187	0.9295891	0.9328012	0.9193995	0.9199992	0.9444335	0.9441474	0.9010045	0.8945972	0.9122271	0.9256386	0.9150998	0.9084362	0.9408448	0.9472074	0.9107262	0.9184885	0.9370273	0.9440223	0.9141454	0.9243957	0.9330544	0.9479041	0.9362017	0.9364678	0.9328994	0.9338294	0.9446293	0.923223	0.9498093	0.9312796	0.9262452	0.9472364	0.9170877	0.9250728	0.9182071	0.9228958	0.9235018
0.908432	0.95793	0.9504446	0.9026572	0.9196028	0.9415229	0.943607	0.9086669	0.9421366	0.946526	0.9139651	0.8709629	0.9221802	0.9514118	0.9320436	0.9006426	0.9249515	0.9644663	0.9261647	0.8864531	0.9236124	0.916909	0.9168575	0.9091717	0.9408463	0.9462696	0.9129032	0.9154121	0.944928	0.9484082	0.9335148	0.9297553	0.9405409	0.9523166	0.942491	0.9378657	0.9424295	0.9327548	0.9373532	0.9404583	0.9314784	0.9422912	0.9188352	0.937198	0.9416051	0.918143	0.9221914	0.9259304	0.933427	0.9230231
0.9212083	0.9687096	0.9438951	0.9015188	0.9167167	0.9432423	0.9335677	0.9008956	0.9459553	0.9280742	0.9137312	0.9025736	0.9422452	0.9377102	0.9045534	0.9413768	0.9512187	0.9449914	0.9238796	0.9039203	0.947353	0.910896	0.9057384	0.9298483	0.9458512	0.9274963	0.91703	0.9468643	0.9529898	0.9307866	0.9257203	0.9389978	0.9471864	0.9381193	0.9427894	0.9447961	0.9436551	0.9448298	0.9402739	0.9461337	0.9331674	0.9431388	0.9423429	0.9409579	0.9542876	0.9217643	0.9190414	0.9275432	0.9239688	0.9167339
0.9179377	0.9568647	0.9483152	0.8989983	0.920564	0.9289229	0.9237735	0.9278749	0.9423874	0.9127909	0.9169735	0.9234287	0.9309489	0.9267093	0.92152	0.954574	0.9451138	0.9371888	0.9503231	0.9365627	0.9063037	0.8958438	0.9304215	0.9548226	0.9209867	0.929886	0.9444283	0.9612344	0.9347503	0.9349234	0.9470792	0.943879	0.9219936	0.93837	0.9422974	0.9457209	0.9487376	0.9443184	0.9382091	0.9320642	0.9335623	0.9522327	0.9242384	0.9387661	0.9435025	0.9260067	0.916857	0.9291306	0.9189499	0.9118591
0.9276192	0.9738588	0.9541968	0.9025953	0.9148765	0.9318813	0.9448051	0.909726	0.9419066	0.9315664	0.9249676	0.9173033	0.9310675	0.9492401	0.941494	0.9370515	0.925682	0.9541729	0.9606027	0.9246435	0.9039983	0.9266542	0.9451313	0.9228379	0.9205348	0.9539232	0.9460639	0.9249184	0.9253631	0.9467887	0.9402899	0.9270643	0.935395	0.9481037	0.9426112	0.9464045	0.9360872	0.9412085	0.9478226	0.9388575	0.9298073	0.9362936	0.9285346	0.9423877	0.9475573	0.9277561	0.9300785	0.9251086	0.9318587	0.9294631
0.9162932	0.9698344	0.9450695	0.9081145	0.9171242	0.960456	0.9401129	0.9077677	0.9363052	0.9483281	0.9244437	0.9069169	0.9298127	0.9386842	0.9240595	0.9330599	0.9483958	0.9746043	0.9369754	0.8931772	0.9345868	0.9326528	0.9283748	0.9071684	0.9437973	0.9621753	0.9193533	0.9370178	0.9533883	0.938132	0.9184341	0.9283844	0.9527327	0.9532503	0.9407193	0.9513369	0.9443892	0.9365002	0.9279166	0.9331814	0.9332529	0.9401809	0.9250616	0.9419505	0.9517129	0.917695	0.9165972	0.933137	0.928464	0.9094422
0.9133008	0.9710814	0.9590025	0.8891533	0.9377789	0.9420048	0.9335802	0.9097612	0.9512918	0.944924	0.9173767	0.9205257	0.9349076	0.9512075	0.9195775	0.9599585	0.9493968	0.9561183	0.9361134	0.9151053	0.9441393	0.9223067	0.9147439	0.9436266	0.9551731	0.9319755	0.9246022	0.9477182	0.9642738	0.9307093	0.9374679	0.9445778	0.9460704	0.9370741	0.9329617	0.9548731	0.9523462	0.9307901	0.9316822	0.9400929	0.9307764	0.9320218	0.9194557	0.9379668	0.9556292	0.933712	0.9236358	0.9227885	0.925864	0.9170699
0.9182898	0.9553044	0.9538907	0.9140116	0.9349116	0.945591	0.9377277	0.9388937	0.9501063	0.9226691	0.9203688	0.9403086	0.9293117	0.9316758	0.9454855	0.9421809	0.9439671	0.9421587	0.9519793	0.9425665	0.916301	0.9060174	0.9481084	0.9453426	0.9219485	0.9298096	0.9469743	0.9506286	0.9313337	0.9329402	0.944916	0.9469182	0.9370431	0.9397616	0.9470567	0.9480362	0.9444812	0.9401314	0.931929	0.9346127	0.9379591	0.9422003	0.923837	0.944522	0.9556925	0.9241359	0.9228299	0.9328598	0.9274045	0.9281804
0.9112738	0.9746555	0.9491467	0.9042088	0.9248486	0.9390316	0.9383853	0.9194661	0.9463035	0.9432807	0.9163719	0.923964	0.9345955	0.9369366	0.9534697	0.943961	0.932828	0.9613652	0.9592952	0.9227873	0.9107457	0.9270003	0.9468985	0.9241115	0.9172727	0.9472263	0.94269	0.9277132	0.9466205	0.9598435	0.9322496	0.9286027	0.9392797	0.9451503	0.9347178	0.9235965	0.9414102	0.9476925	0.9432588	0.9351901	0.9225898	0.9406446	0.9156936	0.9264679	0.966799	0.9174252	0.9218676	0.926859	0.9338582	0.9104378
0.9097765	0.9656264	0.9442201	0.8977038	0.9230679	0.9427816	0.9377011	0.9138392	0.9371501	0.951262	0.9117137	0.9166233	0.9331672	0.9445334	0.9306287	0.9293881	0.9396132	0.9680968	0.9448465	0.9029514	0.945396	0.9368484	0.9163679	0.9021732	0.9443137	0.9474274	0.9059303	0.9259463	0.9463233	0.9395846	0.9180144	0.936816	0.9502047	0.9442478	0.9330402	0.9354625	0.9393933	0.9264633	0.9235313	0.9268573	0.9246553	0.9256892	0.9153632	0.9340335	0.9531563	0.9130616	0.9140834	0.9255517	0.9227904	0.9094353
0.9080036	0.9654109	0.953813	0.9004311	0.9295467	0.9372573	0.9196949	0.9143141	0.9514314	0.9278832	0.9161026	0.9469505	0.9502053	0.9359492	0.9202128	0.9536334	0.9529545	0.9404095	0.9200591	0.9364275	0.9509161	0.9156686	0.9330305	0.9347816	0.9344724	0.9048569	0.9159397	0.9534154	0.9320204	0.9263569	0.914265	0.9357164	0.9353019	0.9324314	0.9265007	0.9365532	0.9330467	0.9360576	0.9252117	0.9127335	0.9313187	0.9279416	0.9094727	0.9307193	0.9407183	0.9130833	0.9206903	0.9181979	0.9197198	0.9186848
0.9208654	0.9689498	0.9432883	0.9122366	0.931874	0.9521593	0.9417586	0.9314689	0.9577813	0.926284	0.930364	0.9625304	0.946139	0.9405782	0.9547196	0.9672687	0.9476181	0.9444469	0.9577075	0.9488645	0.9231612	0.9096742	0.9507938	0.944021	0.9206256	0.9339958	0.9385043	0.9452887	0.9438757	0.9412118	0.9455666	0.940224	0.9401755	0.937676	0.9308052	0.9301739	0.9314371	0.93234	0.9162599	0.9310315	0.9238528	0.9305411	0.911491	0.9328767	0.9482096	0.9288982	0.9236843	0.927036	0.9212174	0.9379897
0.9265462	0.9780349	0.9630254	0.9282983	0.9263751	0.9525606	0.9536414	0.9478145	0.951099	0.9519332	0.9510939	0.9510192	0.9588481	0.9598994	0.9615657	0.948686	0.9448407	0.9822592	0.9622099	0.9474564	0.9429099	0.945537	0.9722001	0.9270811	0.9314396	0.9669853	0.9448921	0.9295129	0.9480016	0.9642396	0.9394211	0.9349187	0.9629013	0.951409	0.9335885	0.941628	0.9450608	0.952992	0.9287608	0.9423564	0.9301488	0.9464697	0.9176607	0.9537878	0.9676721	0.9411986	0.9326259	0.9434053	0.9378027	0.9389353
0.927905	0.9846416	0.9654566	0.9252792	0.9444187	0.962326	0.9608425	0.9318916	0.9578202	0.9635648	0.9389386	0.9495826	0.9742409	0.957171	0.9426413	0.9512989	0.9637806	0.9778703	0.9485336	0.941989	0.9719474	0.9628045	0.9438256	0.9417916	0.9491787	0.945489	0.9175616	0.9488893	0.967781	0.9490322	0.9269359	0.9369462	0.9695142	0.9468862	0.9365292	0.9421267	0.9564234	0.9418317	0.927244	0.9268279	0.9444553	0.9441847	0.9261675	0.9488263	0.9587398	0.9387878	0.9271038	0.9421818	0.9457867	0.9391461
0.9279753	0.9685091	0.9595557	0.9213448	0.9496508	0.9503842	0.9489294	0.9465828	0.9612272	0.9375065	0.9479953	0.9825379	0.9609655	0.9510517	0.937978	0.9772518	0.9817721	0.9603211	0.9449288	0.9562494	0.972453	0.9413558	0.9394621	0.9563826	0.9444844	0.9394677	0.9372024	0.9710888	0.9605953	0.9364038	0.9443542	0.9544161	0.9578263	0.9351797	0.9458582	0.9473692	0.9492111	0.9446806	0.9345779	0.9384597	0.9339729	0.9476289	0.9228392	0.9468902	0.9528632	0.9412286	0.9328188	0.9350721	0.9417752	0.9423466
0.9322732	0.9792639	0.9543589	0.9214121	0.9526193	0.9714019	0.9657066	0.9636528	0.9667004	0.9471181	0.9440574	0.9861306	0.9530237	0.9519026	0.968686	0.9639651	0.9475721	0.9487917	0.9784609	0.9678677	0.9417457	0.9446755	0.9808181	0.9538617	0.9246111	0.9556135	0.9574276	0.9445667	0.9509331	0.9399218	0.9489742	0.9426564	0.9445888	0.9383754	0.9504656	0.9332125	0.9519123	0.9426955	0.9316151	0.9317923	0.9412822	0.9516973	0.9387465	0.9491446	0.9615088	0.9531263	0.9307689	0.9454908	0.9409007	0.9424957
0.929058	0.9795218	0.9628196	0.9388241	0.9573128	0.972171	0.9629811	0.9676584	0.963222	0.960467	0.9572138	0.972878	0.9528701	0.9601085	0.9769019	0.9537598	0.9458225	0.9838648	0.9738135	0.9590803	0.960999	0.9716626	0.9645128	0.9422904	0.9395063	0.9663113	0.9484176	0.9269376	0.9473712	0.9669032	0.9444449	0.9367723	0.9620423	0.9581491	0.9460773	0.9437971	0.9603552	0.9489459	0.9423084	0.9343469	0.9444682	0.9492255	0.9392568	0.9605287	0.9758475	0.9395644	0.9418016	0.9558719	0.9517477	0.9549775
0.9345717	0.9910682	0.9623986	0.9494069	0.9576469	0.9777007	0.9668464	0.9479296	0.9754544	0.9669082	0.9478189	0.9690572	0.9756344	0.9734433	0.9530821	0.9616044	0.9704393	0.9857356	0.9463606	0.9439143	0.9889005	0.9618749	0.9426854	0.9394581	0.96688	0.9630743	0.9238547	0.9435298	0.9691005	0.9467064	0.9335247	0.9446267	0.9647719	0.9528604	0.931384	0.9522008	0.9631968	0.943639	0.9391094	0.945142	0.9380565	0.9486766	0.9417762	0.9561886	0.9622822	0.945395	0.9619365	0.9582268	0.9530611	0.9586856
0.9357397	0.9851169	0.9600783	0.9589165	0.9750627	0.9733942	0.9656022	0.9810372	0.9667497	0.9560391	0.9581439	0.9926029	0.9825646	0.9511983	0.9605915	0.9757572	0.9685808	0.9480331	0.957637	0.9764357	0.9657247	0.9517045	0.9529223	0.9573635	0.9445409	0.9384444	0.9383066	0.9607412	0.9568411	0.9372228	0.9447583	0.9603958	0.9554566	0.9445985	0.9402376	0.9550659	0.9580686	0.944016	0.9374987	0.9483726	0.9451742	0.9416883	0.9427356	0.9542025	0.9747359	0.9480763	0.9454958	0.9682847	0.9495229	0.953245
0.9420322	0.9789233	0.9724654	0.9501175	0.9739675	0.9693136	0.9771639	0.9813097	0.9780539	0.9457536	0.9508968	0.995504	0.9550793	0.9593929	0.9637412	0.9708734	0.9514102	0.9470719	0.9688373	0.9719575	0.9505486	0.9409007	0.975524	0.955682	0.9316511	0.9411586	0.9553387	0.9472936	0.9367483	0.9572073	0.9488404	0.9400125	0.9513127	0.9503646	0.9440726	0.9377469	0.9510554	0.9476701	0.9320074	0.9482854	0.9482192	0.9557824	0.9475863	0.9525865	0.9749566	0.9362636	0.9579822	0.9642846	0.9550049	0.9594954
0.9266264	0.9826643	0.9625087	0.9484689	0.9679705	0.9708848	0.9705535	0.9648746	0.9628049	0.9599828	0.9558696	0.9611901	0.9491962	0.9661854	0.9677429	0.9445684	0.9471368	0.9770707	0.9609253	0.9496063	0.9612976	0.9652409	0.9706526	0.9179392	0.9305038	0.9707001	0.9349358	0.9224905	0.9576819	0.9569376	0.9257204	0.9282993	0.9606504	0.9502315	0.9305848	0.9302279	0.9548354	0.9510562	0.9335715	0.9387577	0.9475143	0.9507916	0.9384521	0.9469735	0.9677884	0.9473281	0.9468226	0.9584965	0.9524669	0.9505981
0.9402507	0.9923397	0.9697814	0.941102	0.9715253	0.9756671	0.9733161	0.9601677	0.9762824	0.9607187	0.9469222	0.9625783	0.9601066	0.9634426	0.9498118	0.954939	0.9620443	0.9561046	0.9484389	0.9445937	0.9819038	0.9632586	0.938477	0.928766	0.9553804	0.9576228	0.918423	0.9386694	0.9555192	0.9475909	0.9262792	0.9538749	0.9509743	0.9406722	0.9328702	0.9386239	0.9581081	0.9286298	0.9323492	0.9325941	0.937545	0.9467227	0.9322601	0.9631173	0.9710649	0.9552908	0.9591023	0.9530751	0.9485936	0.9566619
0.9374171	0.9874316	0.9623583	0.9541801	0.968902	0.9710801	0.9745038	0.9772082	0.9688155	0.946447	0.9444586	0.9905022	0.9638125	0.9472161	0.9448932	0.9711221	0.9574127	0.9409743	0.9540889	0.9715174	0.9679829	0.9416854	0.9536495	0.9407675	0.939601	0.9281433	0.931891	0.9483903	0.9442786	0.9401322	0.9324576	0.9525445	0.9499072	0.9333525	0.9348915	0.9379065	0.9474358	0.9453482	0.9428382	0.9432632	0.9364471	0.9409064	0.9392356	0.963214	0.9630766	0.9491234	0.9511471	0.9570997	0.9545025	0.9587283
0.9477949	0.9943534	0.9723431	0.9457581	0.9741259	0.9654454	0.9726617	0.9852297	0.9690215	0.9464463	0.942158	0.9839465	0.9571205	0.9425689	0.9685145	0.9485433	0.9362916	0.9549718	0.963875	0.9637769	0.9529585	0.9439576	0.9669578	0.9354579	0.9279912	0.9596153	0.9380471	0.9203818	0.9297946	0.9507967	0.9398572	0.9298756	0.9375649	0.9471315	0.9371993	0.9375316	0.9429564	0.9499878	0.9351982	0.9415593	0.9364267	0.9524064	0.9389094	0.9478609	0.9632822	0.9423217	0.9406968	0.9505127	0.9463431	0.9610075
0.9455392	0.9755965	0.9679642	0.9509501	0.9696143	0.9721095	0.9739815	0.978767	0.9526459	0.9454097	0.9369776	0.96373	0.9534507	0.952992	0.9513151	0.9343588	0.9365697	0.9619203	0.9510267	0.9449597	0.9477697	0.9526519	0.9481208	0.9109409	0.940592	0.9683656	0.9210435	0.9107122	0.9452145	0.9535463	0.9209046	0.9335124	0.9517537	0.9493146	0.922589	0.9265627	0.9542177	0.9492086	0.9187609	0.9418234	0.9428008	0.9364809	0.9354228	0.9572401	0.9603179	0.9466416	0.9451311	0.955964	0.9492497	0.9606025
0.9384827	0.9738963	0.9685343	0.9413398	0.9791733	0.9674696	0.9591741	0.9699391	0.9613147	0.9519072	0.9302857	0.9592131	0.9490162	0.9551626	0.9293412	0.933882	0.9580011	0.9514866	0.9256928	0.9448107	0.9786355	0.9465206	0.9240107	0.9289333	0.9405801	0.9386571	0.9189873	0.93366	0.9575115	0.9458815	0.9072894	0.9370497	0.9556177	0.9295246	0.9135592	0.929063	0.9558995	0.9336482	0.9283332	0.9433703	0.9466668	0.948202	0.9409744	0.9490986	0.9660618	0.9479729	0.9550282	0.9469246	0.9424264	0.9511599
0.9422076	0.9785724	0.9577858	0.9520485	0.9671502	0.9612297	0.9635804	0.9707257	0.9626115	0.9203834	0.9347012	0.9631596	0.9437438	0.9429944	0.9352966	0.9402643	0.9456234	0.9312272	0.9375994	0.9648004	0.9444189	0.9204338	0.9285379	0.9289667	0.9331573	0.9172999	0.916398	0.9310391	0.9351137	0.9233	0.9233294	0.9309041	0.9380853	0.9320287	0.9253581	0.9328815	0.9354065	0.9313228	0.9334183	0.9382138	0.9358936	0.9319131	0.9415591	0.9590349	0.9635107	0.9402931	0.9448865	0.955807	0.9279754	0.952619
0.9308035	0.9621951	0.9539262	0.9483267	0.9607068	0.9524759	0.9699222	0.9768801	0.9605856	0.9234335	0.9368916	0.9515114	0.9209605	0.9359102	0.9506383	0.9251002	0.90904	0.9345842	0.9488267	0.9378364	0.9173678	0.9311616	0.9391233	0.8975133	0.9048659	0.9360419	0.9268921	0.8931438	0.9231663	0.9421656	0.923887	0.9034816	0.9238866	0.9326178	0.9193864	0.9161224	0.9241199	0.9281825	0.9360106	0.9292925	0.9332166	0.9394961	0.9304101	0.9364821	0.9540761	0.9453356	0.9539212	0.9334591	0.9445848	0.9387945
0.9166494	0.9664801	0.954375	0.935691	0.9721162	0.9459726	0.9647993	0.9485728	0.9395755	0.9513754	0.9182865	0.9233299	0.9393998	0.9523451	0.9198682	0.8994326	0.9234621	0.9552793	0.927556	0.9113125	0.9384796	0.9429202	0.9170379	0.8904707	0.9273365	0.9440944	0.8962817	0.901019	0.9367936	0.9309556	0.8968712	0.9079452	0.9364016	0.9253909	0.909087	0.9268793	0.9377745	0.93286	0.9194874	0.9321992	0.9257285	0.9334391	0.9337474	0.9269775	0.9675179	0.9344986	0.9280509	0.9413341	0.9384001	0.934455
0.9160122	0.9686225	0.9481011	0.939843	0.9668304	0.9456298	0.9444788	0.9514781	0.9465567	0.9321205	0.915706	0.925992	0.9384145	0.9298054	0.9082503	0.9156914	0.9214018	0.9297802	0.9099611	0.9160588	0.9498188	0.9109973	0.898826	0.8998858	0.9362375	0.9149606	0.8969244	0.9117109	0.9352596	0.9178687	0.8938479	0.9179622	0.9372983	0.9193734	0.9092533	0.9238908	0.9332849	0.9264026	0.9294931	0.9284637	0.9185899	0.9313394	0.9351134	0.932723	0.9466214	0.9233566	0.9385725	0.9444563	0.9303656	0.9408598
0.9212127	0.9612582	0.9499169	0.941198	0.9605518	0.9470166	0.942382	0.9513024	0.9460212	0.9011608	0.9134313	0.9408448	0.9110633	0.9151526	0.9106239	0.9111652	0.9104953	0.9058773	0.9292189	0.9340925	0.9114835	0.8983081	0.9123096	0.9000152	0.9072292	0.911759	0.9232621	0.9089089	0.9230646	0.9212827	0.9112937	0.9128948	0.9198421	0.9119486	0.9132091	0.9200486	0.9243158	0.9166297	0.9244213	0.9281663	0.9287208	0.9339019	0.9227813	0.9361245	0.9451246	0.9256629	0.9385491	0.9452545	0.9225111	0.9368365
0.906166	0.9640141	0.9459141	0.9372605	0.9503825	0.9379233	0.9577711	0.9594207	0.9478269	0.9168542	0.9139982	0.9180257	0.9020027	0.9290808	0.9336844	0.9019071	0.8862143	0.9235352	0.9288616	0.9119112	0.9056542	0.9029609	0.9150207	0.8772952	0.898554	0.93427	0.9139343	0.8972268	0.9073582	0.9095786	0.9104064	0.9047085	0.923877	0.9173911	0.9060871	0.9135715	0.9274619	0.9281592	0.9405892	0.9314636	0.9234348	0.9457982	0.9319194	0.9156451	0.9408798	0.9152833	0.9329305	0.9331625	0.9256759	0.9330864
0.9037427	0.9725664	0.9545639	0.9301371	0.9536297	0.9333458	0.944026	0.9352643	0.9382839	0.9385977	0.9059456	0.8994201	0.9135158	0.9442045	0.9171367	0.8903969	0.911226	0.9493669	0.9101153	0.877627	0.9290168	0.9300707	0.8891372	0.8857712	0.9318456	0.9353493	0.8855382	0.8929034	0.9326663	0.9302184	0.8978772	0.9120043	0.9173485	0.9074526	0.9061766	0.9177849	0.9286811	0.9227944	0.9287649	0.9266263	0.9181389	0.9398671	0.9320528	0.933058	0.9492765	0.9402262	0.9408662	0.9324927	0.9118374	0.9253536
0.9157741	0.962565	0.9524052	0.9331054	0.9583604	0.9359838	0.929409	0.937966	0.9446427	0.9291768	0.900109	0.9018165	0.9167088	0.9294979	0.8936864	0.9074225	0.9229158	0.9202671	0.8951474	0.9019198	0.9330879	0.9167567	0.8839782	0.9053339	0.9331498	0.9121562	0.9074031	0.9040749	0.9309205	0.9088332	0.9006015	0.927207	0.9251213	0.9094048	0.9121737	0.9269986	0.9251197	0.9322516	0.9221643	0.9249302	0.9186993	0.935631	0.9312066	0.9303736	0.9438926	0.9228737	0.9404066	0.9473371	0.9224025	0.9259201
0.9086295	0.954511	0.9439323	0.9437443	0.9425097	0.946881	0.9353765	0.9419862	0.9454955	0.8985227	0.9087046	0.928343	0.9101987	0.9096409	0.9137242	0.9114281	0.9085662	0.8995939	0.9307922	0.9198356	0.9025353	0.8913269	0.903148	0.9154951	0.9015429	0.9064911	0.9180489	0.915318	0.9138558	0.9127889	0.9161487	0.9211654	0.9146714	0.9092226	0.9117001	0.9248338	0.9347594	0.9238111	0.9314263	0.9347302	0.9142715	0.9398008	0.9165147	0.9320502	0.9416804	0.9274807	0.9372177	0.9327895	0.9288367	0.9192383
0.9031765	0.9673242	0.9442115	0.9289308	0.9381917	0.9278096	0.9200668	0.9261644	0.9274957	0.9179557	0.9070618	0.8965439	0.892566	0.9257451	0.9299476	0.893853	0.892854	0.9331624	0.924026	0.8988374	0.8835202	0.9154283	0.915706	0.8869541	0.893829	0.9296752	0.8997856	0.8823587	0.9029481	0.9386521	0.922622	0.8937698	0.9169319	0.9159848	0.9101122	0.9145396	0.9350194	0.9262388	0.9247049	0.9174262	0.9120312	0.9404494	0.9295641	0.9353255	0.9506404	0.9242157	0.9262482	0.9326346	0.9188554	0.930161
0.9212454	0.9512141	0.9425902	0.9104828	0.9399381	0.9336975	0.9332491	0.9132084	0.9243544	0.9244516	0.8949114	0.8629082	0.8981779	0.9388714	0.892329	0.884977	0.9169199	0.9478886	0.9025862	0.8694094	0.9119156	0.9218607	0.8763349	0.8783348	0.9261794	0.9354492	0.8800267	0.8863647	0.9135017	0.9199634	0.8838301	0.9030553	0.9294386	0.9108504	0.9092051	0.9152433	0.928533	0.926166	0.9240763	0.9281411	0.9232886	0.9415898	0.9257284	0.9351984	0.944452	0.9158825	0.9189301	0.9160849	0.9233276	0.9123864
0.8995705	0.9611834	0.9441614	0.9197273	0.9293237	0.9241535	0.921553	0.9190162	0.9443042	0.9164759	0.8987728	0.8948572	0.9115056	0.9345975	0.8973554	0.8971218	0.9291427	0.9119143	0.8971205	0.8997841	0.9115401	0.8862914	0.8699258	0.898154	0.9324045	0.9086343	0.9033385	0.9200272	0.924496	0.9128975	0.9028498	0.9139234	0.9158309	0.9172642	0.9174	0.9231664	0.9221174	0.9264948	0.9194383	0.9277246	0.9207578	0.938019	0.920469	0.9288171	0.9411499	0.9100076	0.9245972	0.9277196	0.9172547	0.9180928
0.9088551	0.9649131	0.9490141	0.9339665	0.9249995	0.928709	0.945619	0.9366326	0.9282616	0.9052157	0.9024205	0.8909085	0.9108072	0.9136247	0.9145859	0.901744	0.8985226	0.9103934	0.9363385	0.9156953	0.8911801	0.8837472	0.9072343	0.9110975	0.9053615	0.9155575	0.9230633	0.9121258	0.8996053	0.906932	0.9196212	0.9118702	0.9138032	0.9212136	0.9353577	0.9247328	0.925097	0.9248162	0.9343688	0.9453481	0.9248719	0.9392773	0.9236058	0.9229759	0.9403666	0.9120605	0.927139	0.9206841	0.9308464	0.9198883
0.9170225	0.9629486	0.9436074	0.9219269	0.9164273	0.9268718	0.9390599	0.9125492	0.9440541	0.926303	0.906143	0.8843118	0.9137704	0.9346374	0.9207673	0.8985604	0.8945601	0.939869	0.9278941	0.8839332	0.8951846	0.9150352	0.9210291	0.8868336	0.9140378	0.9436836	0.9186027	0.8924641	0.9141035	0.9340034	0.9246795	0.9020487	0.9293782	0.9272292	0.9268293	0.9283891	0.9332937	0.9306506	0.9365471	0.9281068	0.9248449	0.9418029	0.9364024	0.9352685	0.9502004	0.9159658	0.9403832	0.9253545	0.9163777	0.9167922
0.9186585	0.9748845	0.9537198	0.9174829	0.9327832	0.9488096	0.9315196	0.9122715	0.934522	0.9446246	0.9052708	0.8765932	0.9279784	0.9413694	0.9099674	0.8971721	0.9097165	0.9639019	0.9268283	0.880507	0.9187156	0.9315436	0.8991004	0.8984075	0.9360484	0.9397929	0.8972644	0.9178519	0.9374254	0.9323065	0.9123132	0.9251478	0.935498	0.9337153	0.9315447	0.9297846	0.933762	0.9453586	0.944107	0.9460694	0.9316167	0.9484774	0.9385686	0.9263011	0.9393304	0.925273	0.9368998	0.9318882	0.9310151	0.9220372
0.9158021	0.9671097	0.9570608	0.926198	0.9401061	0.9435089	0.9310901	0.9209851	0.9352695	0.9244501	0.9099721	0.9177331	0.9360029	0.939526	0.914827	0.918626	0.9424411	0.930903	0.9223087	0.9113771	0.9419771	0.8971255	0.8961902	0.9321046	0.9310272	0.9156297	0.9167168	0.9385631	0.928768	0.9185877	0.9340083	0.9409259	0.933651	0.9329001	0.9424087	0.940285	0.9287269	0.9377473	0.9361295	0.9388496	0.9300712	0.9620425	0.9305	0.9294515	0.9472349	0.9239227	0.9425033	0.9335548	0.9100149	0.9273984
0.9246439	0.967838	0.9533985	0.9116672	0.9239937	0.9377322	0.9459469	0.928698	0.943496	0.9210807	0.9180482	0.9251752	0.9237863	0.924632	0.9382766	0.9277704	0.9292612	0.9345616	0.9426678	0.931047	0.8994888	0.9014141	0.9221612	0.9349188	0.9077095	0.9289951	0.943936	0.9229685	0.9176013	0.936847	0.9502327	0.9336791	0.9320439	0.9385971	0.9464964	0.9395974	0.9458845	0.9445044	0.9503812	0.9451953	0.9283914	0.949954	0.9344071	0.9249581	0.9501627	0.9357303	0.9189185	0.9322802	0.929328	0.9320544
0.9239503	0.9534113	0.9521556	0.9241616	0.9174089	0.9426447	0.9456476	0.916467	0.932397	0.9356045	0.909615	0.8816363	0.9087372	0.9475272	0.9269566	0.9091703	0.9104588	0.9496216	0.9544749	0.905163	0.9051446	0.9194341	0.9158325	0.9148807	0.918913	0.9582264	0.9238807	0.9141911	0.9234152	0.9365709	0.9224476	0.9186584	0.9378103	0.9426794	0.9368226	0.9445708	0.9415375	0.9395123	0.9305727	0.9438814	0.9279453	0.9545284	0.9455635	0.9472328	0.9477432	0.928754	0.9325577	0.922276	0.9231901	0.919128
0.9122911	0.9597156	0.9541263	0.9087109	0.9348487	0.9536424	0.9289317	0.9101868	0.9400798	0.945881	0.9048734	0.8825151	0.9213125	0.9509303	0.9155816	0.9114844	0.9296089	0.9487754	0.9244116	0.8889464	0.9283715	0.9183412	0.8934781	0.9065791	0.9520904	0.9464294	0.9064475	0.925607	0.9466932	0.9264249	0.9208311	0.9305598	0.9497364	0.9294778	0.9348969	0.9357176	0.947871	0.9367959	0.9458163	0.9378548	0.9356457	0.9342257	0.9268169	0.9295631	0.9468798	0.9346885	0.9222702	0.926343	0.9256336	0.9268395
0.9221618	0.9576254	0.9547781	0.9100391	0.9210916	0.9400574	0.9325829	0.9232391	0.9376786	0.926812	0.9052906	0.9125608	0.9261981	0.9258778	0.9186392	0.9182898	0.9406158	0.9371518	0.9262891	0.9187386	0.92823	0.9004175	0.8997518	0.9412785	0.9313293	0.9158092	0.930746	0.9408783	0.9250767	0.9191524	0.9370132	0.944503	0.9389099	0.9285336	0.9472041	0.9411849	0.9396364	0.9430545	0.9414554	0.9410589	0.9495715	0.953588	0.9341886	0.9347777	0.9558979	0.9305269	0.9319029	0.9274142	0.9246659	0.9280678
0.9234953	0.9658809	0.9588917	0.9133326	0.9165842	0.9364616	0.936039	0.9258813	0.9423573	0.9152004	0.928555	0.9122463	0.92353	0.9395545	0.9430148	0.934688	0.9315088	0.9356925	0.9440856	0.9354894	0.9137374	0.9123127	0.9503842	0.9254334	0.9220137	0.9366246	0.9532349	0.9397625	0.9293047	0.9470712	0.9441615	0.932673	0.9386533	0.9393112	0.9487307	0.9391704	0.940319	0.9446874	0.9406771	0.9484931	0.9360598	0.949024	0.9342395	0.944958	0.954928	0.9264114	0.924513	0.9288143	0.9289795	0.9365737
0.9225762	0.9733647	0.9692295	0.9223075	0.9249134	0.9632462	0.9503434	0.9186879	0.949183	0.9440513	0.9399184	0.9129394	0.9359516	0.9661791	0.9542336	0.9382782	0.9322437	0.9686744	0.9461227	0.9040845	0.9354943	0.9364958	0.9374896	0.9247914	0.938081	0.9646194	0.9424297	0.9274454	0.9450173	0.9487293	0.9457675	0.9418919	0.9569323	0.9564929	0.9542104	0.9552908	0.9584529	0.9372986	0.9450619	0.9540175	0.9530166	0.9571329	0.9416789	0.9483885	0.9632025	0.92985	0.9410461	0.9368181	0.9389893	0.9427753
0.9421511	0.9857754	0.9661965	0.9276972	0.9411307	0.967343	0.9533368	0.9250989	0.9662219	0.9484942	0.9350832	0.9257849	0.956052	0.971282	0.9317323	0.942917	0.9608734	0.9714125	0.9478016	0.9199879	0.9545838	0.9510546	0.9208158	0.9411506	0.9616612	0.95303	0.9487694	0.9509412	0.9634572	0.9508758	0.941496	0.9535721	0.9624612	0.9526693	0.9537358	0.968847	0.9771029	0.9580606	0.9629478	0.9628608	0.9490461	0.9509819	0.9394875	0.9574154	0.9648199	0.938375	0.9451756	0.9380764	0.9420383	0.9410768
0.9351042	0.978395	0.9709392	0.9176036	0.942678	0.9543364	0.9480816	0.9504396	0.9740586	0.9432689	0.9329926	0.9483113	0.953165	0.9497622	0.9419253	0.9591128	0.9685003	0.9460838	0.9532104	0.960529	0.9624417	0.9235997	0.9411717	0.9591939	0.9558165	0.9415312	0.9517835	0.9623724	0.9507977	0.9407223	0.9674562	0.9634882	0.9548584	0.9441469	0.9682283	0.9664775	0.9510812	0.9554669	0.9506112	0.9590029	0.956424	0.9625458	0.9486343	0.9591991	0.9671638	0.9473987	0.9370884	0.9459662	0.9400658	0.9369528
0.9514849	0.9826526	0.959669	0.9396901	0.9422327	0.9445871	0.9572608	0.9350201	0.9553264	0.9506656	0.9406211	0.9407131	0.9495379	0.9567993	0.9589548	0.9595399	0.9412203	0.9702116	0.9693481	0.9540871	0.9269342	0.9366032	0.9595864	0.9471434	0.9361078	0.9512428	0.9704706	0.9590007	0.9424053	0.9526188	0.9658956	0.9439247	0.9484145	0.9564559	0.961925	0.9562109	0.9532849	0.9661273	0.9548704	0.9437469	0.9457218	0.9640559	0.9432632	0.951789	0.9747867	0.9339324	0.9504001	0.9419537	0.9455192	0.9461189
0.9372475	0.9938395	0.9687065	0.9326409	0.9407225	0.9564881	0.9644487	0.9334856	0.9617265	0.9680443	0.946482	0.9311978	0.9564157	0.9746027	0.952829	0.9412522	0.9531608	0.9778365	0.9605984	0.9318368	0.9546715	0.9602681	0.9503567	0.930747	0.9518443	0.9757532	0.9522799	0.9519679	0.963628	0.968583	0.9546578	0.9549285	0.9584575	0.9637578	0.9557048	0.9606207	0.9646753	0.9612503	0.9560613	0.9504354	0.946777	0.9542941	0.9427079	0.9607164	0.9688528	0.9620218	0.953898	0.946147	0.9385268	0.9441133
0.9362724	0.9865281	0.9603603	0.930575	0.939383	0.9675432	0.9590867	0.9256458	0.9656502	0.9602547	0.9565499	0.9380602	0.9725561	0.9678799	0.9439612	0.9507623	0.9740158	0.9772736	0.9527289	0.9302941	0.9547469	0.9502972	0.9438886	0.9526021	0.9734878	0.9535155	0.9277291	0.9638019	0.9662371	0.9496512	0.9547595	0.9566235	0.974956	0.9454544	0.9549495	0.9634464	0.9651076	0.9628264	0.9552403	0.9537362	0.9515678	0.9631142	0.9429876	0.9632522	0.9657238	0.9492617	0.9482597	0.9499995	0.9427904	0.9485103
[truncated: 150 more columns]
