# Supplementary material for: Accelerated 2D magnetic resonance spectroscopy of single spins using matrix completion
Source: Sci Rep. 2015 Dec 3;5:17728. doi: 10.1038/srep17728 (PMC4668552; doi:10.1038/srep17728)
Supplement: Supplementary Dataset [file srep17728-s1.zip › matrixcompletion.py]

#!/usr/bin/env python


"""
This script simulates a matrix completion. It requires Python Version 2.7.x with numpy and sys modules.
Full data given to the script is cropped by a given sample rate and then the completion procedure is initiated.

The way to call the script is:

matrixcompletion.py filename_with_data samplerate threshold noise output_filename

For more details see the comments at the end of the file.

This is free software: you can redistribute it and/or modify
it under the terms of the GNU General Public License as published by
the Free Software Foundation, either version 3 of the License, or
(at your option) any later version.

This program is distributed in the hope that it will be useful,
but WITHOUT ANY WARRANTY; without even the implied warranty of
MERCHANTABILITY or FITNESS FOR A PARTICULAR PURPOSE.  See the
GNU General Public License for more details at <http://www.gnu.org/licenses/>.

Copyright (C) 2015 Matthias Kost matthias.kost@uni-ulm.de
""" 


# modules to use
import numpy as np
import sys

##################################################################################################################

# AUXILIARY ROUTINES

##################################################################################################################


# read an n x m matrix from a file. 
def getdata(filename):
	n = 0
	m = 0

	# read content from file
	with open(filename) as f:
		content = f.read().split("\n")
	
	# in a first run through the content, find out the matrix dimensions and check what lines have to be ignored
	n = len(content)
	m = 0
	emptylines = 0
	topop = []

	# go through lines
	for i in range(n):
		# empty lines are ignored
		if (len(content[i].split())<1):
			topop.append(i)
		# lines starting with # are ignored
		elif (content[i].lstrip()[0]=="#"):
			topop.append(i)
		else:
			# get number of columns
			m = max(m,len(content[0].split()))

	emptylines = len(topop)
	n = n - emptylines

	# pop empty lines and those that have to be ignored
	for p in reversed(topop):
		content.pop(p)

	# some user feedback
	#print "# eliminated ", emptylines, " empty lines"

	# write everything into numpy array
	array = np.zeros((n,m))

	for i in range(n):
		array[i,:len(content[i].split())] = content[i].split()
	
	return ((n,m),array)


# write data to file
def writedata(data,filename):
	try:
		c = 0
		# open file and write each line to the file
		with open(filename,'w') as f:
			for line in data[:]:
				f.write('\t'.join(map(str,line)))
				f.write("\n")
				c+=1
		pass
	except Exception, e:
		print e


# compute the Frobenius Norm of a matrix
def frobnorm(A):
	return np.sqrt(np.sum(np.power(A,2)))


# actual matrix completion procedure
def MC_SVT(original,mask,noise,threshold,delta):
	
	(m,n) = original.shape

	# initiate random number generator
	np.random.seed()

	# add noise
	original += np.random.randn(m,n)*noise

	# undersample the original array
	reduced = original * mask

	# frobenius norm of the undersampled array, for reference
	frob_reduced  = frobnorm(reduced)
	
	# compute the actual sampling rate (which will be not exactly the given, by construction)
	actual_samplerate = (1.0*np.count_nonzero(mask))/(n*m)

	# init stuff
	completed = np.zeros((m,n))
	YCP       = np.zeros((m,n))
	
	# if Y is initiated with 0s, within the first k0 steps Y would remain zero, so this saves a little time:
	k0 = int(threshold/delta/frob_reduced)+1
	Y  = k0 * delta * reduced

	# final residuum
	minepsilon = 1e-2

	# a counter for the number of iteration steps
	ct = 0
	
	# iteration loop:
	while True:
		# Singular Value Decomposition
		U, s, V = np.linalg.svd(Y, full_matrices=False)

		# apply thresholding
		s = np.maximum(s-threshold,0.0)
		
		# number of non-zeros
		nonz = np.count_nonzero(s)
		
		# form diagonal matrix out of thresholded singular values and invert the decomposition with the new diagonal 
		S = np.diag(s)
		
		# construct the completed matrix based on the current iteration
		completed = np.dot(U, np.dot(S, V))
		
		# iteration help variable is multiplicated elementwisely with the mask
		YCP = (reduced-completed)*mask
		
		# compute iteration resiudal
		epsilon = frobnorm(YCP)/frob_reduced

		# apply iteration step
		Y = Y + delta*YCP
		
		# Comment: Both Y and YCP are *NOT* the matrices that are returned as completed matrices!! this procedure increases stability
		
		# increment counter
		ct += 1

		# check for convergence
		if (epsilon < minepsilon):

			return completed, samplerate, actual_samplerate, threshold, noise, epsilon, ct, nonz
			


##################################################################################################################

# END OF AUXILIARY ROUTINES

##################################################################################################################


# MATRIX COMPLETION - SINGULAR VALUE THRESHOLDING
# original = original full signal
# samplerate = sampling rate
# noise = absolute gaussian noise amplitude
# threshold = some numerical parameter
# outname = base name of the output file


# read in the parameters from command line call
filename = sys.argv[1]				# filename
samplerate = float(sys.argv[2])		# sample rate
threshold = float(sys.argv[3])		# threshold
noise = float(sys.argv[4])			# noise amplitude, relative to the matrix frobenius norm!
outname = sys.argv[5]				# output name


# read matrix from filename
((n,m),array) = getdata(filename)

# create random mask for undersampling - can be also read from another file if necessary 
# initiate random number generator
np.random.seed()

# create uniform(0,1) distributed random number field of original array size. 
# to approximate a sampling rate s, we will sample those entries where the corresponding random number is below s
mask = (np.random.rand(m,n)<samplerate) * np.ones((m,n),np.uint8)

# equalize the level to zero mean
avgvalue = np.mean(array)
array_wk = array - avgvalue

# rescale the matrix
scalefac = frobnorm(array_wk)
array_wk /= scalefac 

# finally call the completion routine
completed, samplerate, actual_samplerate, threshold, noise, epsilon, ct, nonz = MC_SVT(array_wk,mask,noise,threshold,1.0)

# compute error with respect to two different error measures
# in these error definitions, baseline correction is still applied!
error1 = frobnorm(completed-array_wk)
error2 = frobnorm(completed-array_wk)/frobnorm(np.maximum(np.abs(completed),np.abs(array_wk)))

# undo the equalization and the rescaling from above
completed = scalefac * completed + avgvalue
			
# finally print all the values to stdout
# this is the only output of the routine, so it can be directly piped to a file
print samplerate, actual_samplerate, threshold, noise, error1, error2, epsilon, ct, nonz

# write the completed matrix to a file
writedata(completed,outname+".mat")
